# Supplementary material for: How urban form impacts flooding
Source: Nat Commun. 2024 Aug 19;15:6911. doi: 10.1038/s41467-024-50347-4 (PMC11333580; doi:10.1038/s41467-024-50347-4)
Supplement: Supplementary file 4 — Supplementary Data 1 [file 41467_2024_50347_MOESM4_ESM.xlsx]

## Sheet: Aligned
Porosity (Φ)*100	Mermin Order (χ4)*100	flow rate (Q)	slope (⍺)	chord length (lc)	depth - velocity (hu)	avg. flood depth (h)	avg. flood velocity (u)
42	50	250	0.001	3.74318	1.06484	2.87067	0.371556
42	50	250	0.001	3.74318	1.05457	3.0669	0.344308
42	60	250	0.001	4.29283	1.06969	2.64383	0.405281
42	60	250	0.001	4.29283	1.06468	2.92578	0.364348
42	60	250	0.001	4.29283	1.07407	2.80948	0.38278
42	70	250	0.001	4.68192	1.07221	2.8556	0.375946
42	70	250	0.001	4.68192	1.05363	2.7233	0.387392
42	70	250	0.001	4.68192	1.04983	2.95061	0.356182
42	80	250	0.001	5.16223	2.3408	6.16401	0.376658
42	80	250	0.001	5.16223	1.06038	2.71934	0.390296
42	80	250	0.001	5.16223	1.03696	2.75902	0.37628
42	90	250	0.001	6.5925	1.0571	2.45763	0.430508
42	90	250	0.001	6.5925	3.21156	6.80492	0.467019
42	50	500	0.001	3.74318	2.13082	5.62818	0.378942
42	50	500	0.001	3.74318	2.11024	5.99981	0.351969
42	60	500	0.001	4.29283	2.14174	5.11539	0.419098
42	60	500	0.001	4.29283	2.13127	5.71436	0.373225
42	60	500	0.001	4.29283	2.15	5.48806	0.392029
42	70	500	0.001	4.68192	2.1457	5.58084	0.384741
42	70	500	0.001	4.68192	2.10856	5.29209	0.398727
42	70	500	0.001	4.68192	2.1012	5.7585	0.365105
42	80	500	0.001	5.16223	2.1339	5.6609	0.377216
42	80	500	0.001	5.16223	2.12207	5.26429	0.403315
42	80	500	0.001	5.16223	2.0751	5.38954	0.38527
42	90	500	0.001	6.5925	2.11499	4.74227	0.446215
42	90	500	0.001	6.5925	2.13677	4.66775	0.458086
42	50	750	0.001	3.74318	3.16594	8.78622	0.360515
42	50	750	0.001	3.74318	3.19683	8.26834	0.386886
42	60	750	0.001	4.29283	3.19792	8.38057	0.381779
42	60	750	0.001	4.29283	3.21381	7.50046	0.428789
42	60	750	0.001	4.29283	3.22596	8.05906	0.400488
42	70	750	0.001	4.68192	3.15255	8.43817	0.37377
42	70	750	0.001	4.68192	3.16353	7.767	0.40752
42	70	750	0.001	4.68192	3.21914	8.19221	0.393146
42	80	750	0.001	5.16223	3.11324	7.91981	0.393277
42	80	750	0.001	5.16223	3.18378	7.71394	0.412888
42	80	750	0.001	5.16223	3.20154	8.3068	0.385606
42	90	750	0.001	6.5925	3.17281	6.96483	0.455717
42	90	750	0.001	6.5925	3.20583	6.847	0.468441
42	50	1000	0.1	3.74318	4.29483	1.38139	2.65229
42	50	1000	0.1	3.74318	4.30898	0.958787	2.74018
42	60	1000	0.1	4.29283	4.35075	1.11279	2.63031
42	60	1000	0.1	4.29283	4.45739	1.21836	2.54515
42	60	1000	0.1	4.29283	4.61941	0.893598	2.93003
42	70	1000	0.1	4.68192	4.39045	1.1821	2.84334
42	70	1000	0.1	4.68192	4.40853	1.22338	3.22619
42	70	1000	0.1	4.68192	4.49166	0.989903	2.38871
42	80	1000	0.1	5.16223	4.34816	1.15018	3.16199
42	80	1000	0.1	5.16223	4.467	1.03805	2.85233
42	80	1000	0.1	5.16223	4.56222	1.26617	2.10797
42	90	1000	0.1	6.5925	4.42341	0.971349	3.09549
42	90	1000	0.1	6.5925	4.51846	0.982347	2.8778
42	50	1000	0.01	3.74318	4.17251	3.83115	1.01619
42	50	1000	0.01	3.74318	4.22693	3.31483	1.09106
42	60	1000	0.01	4.29283	4.28112	3.42782	1.09132
42	60	1000	0.01	4.29283	4.38053	3.50953	1.10294
42	60	1000	0.01	4.29283	4.47963	2.96208	1.26477
42	70	1000	0.01	4.68192	4.2809	3.41914	1.17412
42	70	1000	0.01	4.68192	4.31686	3.38754	1.22307
42	70	1000	0.01	4.68192	4.36515	3.60262	1.03537
42	80	1000	0.01	5.16223	4.19869	3.45908	1.12977
42	80	1000	0.01	5.16223	4.32721	3.24005	1.1957
42	80	1000	0.01	5.16223	4.36388	3.62436	1.05836
42	90	1000	0.01	6.5925	4.33579	3.16373	1.22473
42	90	1000	0.01	6.5925	4.39029	3.06193	1.24272
42	50	1000	0.001	3.74318	4.22164	11.4067	0.370256
42	50	1000	0.001	3.74318	4.26286	10.7617	0.396322
42	60	1000	0.001	4.29283	4.26457	10.8969	0.391519
42	60	1000	0.001	4.29283	4.28586	9.77022	0.438922
42	60	1000	0.001	4.29283	4.30193	10.4922	0.410176
42	70	1000	0.001	4.68192	4.20388	10.9658	0.383501
42	70	1000	0.001	4.68192	4.21852	10.1165	0.417174
42	70	1000	0.001	4.68192	4.29254	10.6609	0.402807
42	80	1000	0.001	5.16223	4.15137	10.3175	0.402513
42	80	1000	0.001	5.16223	4.24551	10.0405	0.42297
42	80	1000	0.001	5.16223	4.26918	10.8049	0.395277
42	90	1000	0.001	6.5925	4.23059	9.09177	0.465463
42	90	1000	0.001	6.5925	4.27488	8.93509	0.47863
42	50	1000	0.005	3.74318	4.19186	5.42189	0.726433
42	50	1000	0.005	3.74318	4.24119	4.91536	0.760123
42	60	1000	0.005	4.29283	4.29455	4.94998	0.776768
42	60	1000	0.005	4.29283	4.39423	5.00953	0.799152
42	60	1000	0.005	4.29283	4.48538	4.39886	0.896824
42	70	1000	0.005	4.68192	4.30704	4.93088	0.825287
42	70	1000	0.005	4.68192	4.332	4.76878	0.861766
42	70	1000	0.005	4.68192	4.39047	5.13763	0.76612
42	80	1000	0.005	5.16223	4.20056	4.84426	0.822638
42	80	1000	0.005	5.16223	4.33442	4.61956	0.875785
42	80	1000	0.005	5.16223	4.37074	5.09077	0.780533
42	90	1000	0.005	6.5925	4.34518	4.31259	0.928965
42	90	1000	0.005	6.5925	4.40603	4.27786	0.93302
42	50	1000	0.0025	3.74318	4.21898	7.62446	0.55414
42	50	1000	0.0025	3.74318	4.26048	7.10843	0.600466
42	60	1000	0.0025	4.29283	4.26049	7.23668	0.589549
42	60	1000	0.0025	4.29283	4.28182	6.4857	0.661505
42	60	1000	0.0025	4.29283	4.29788	6.94507	0.619701
42	70	1000	0.0025	4.68192	4.2011	7.30854	0.575506
42	70	1000	0.0025	4.68192	4.21577	6.70933	0.629268
42	70	1000	0.0025	4.68192	4.29078	7.05282	0.609245
42	80	1000	0.0025	5.16223	4.14916	6.81875	0.609287
42	80	1000	0.0025	5.16223	4.24275	6.68468	0.63536
42	80	1000	0.0025	5.16223	4.26641	7.1753	0.595437
42	90	1000	0.0025	6.5925	4.22996	6.01937	0.703439
42	90	1000	0.0025	6.5925	4.27289	5.95498	0.718494
42	50	1000	0.0075	3.74318	4.1797	4.42321	0.876288
42	50	1000	0.0075	3.74318	4.23389	3.92695	0.916784
42	60	1000	0.0075	4.29283	4.28785	4.0129	0.930783
42	60	1000	0.0075	4.29283	4.38707	4.07569	0.956069
42	60	1000	0.0075	4.29283	4.48141	3.51564	1.07922
42	70	1000	0.0075	4.68192	4.29435	3.98888	1.00269
42	70	1000	0.0075	4.68192	4.32458	3.90871	1.04659
42	70	1000	0.0075	4.68192	4.37947	4.1802	0.907989
42	80	1000	0.0075	5.16223	4.20048	3.9811	0.984735
42	80	1000	0.0075	5.16223	4.3298	3.77224	1.04096
42	80	1000	0.0075	5.16223	4.36657	4.16936	0.92718
42	90	1000	0.0075	6.5925	4.33819	3.61043	1.08303
42	90	1000	0.0075	6.5925	4.39642	3.53727	1.09126
50	31	250	0.001	2.71808	0.879666	3.0547	0.288109
50	31	250	0.001	2.71808	0.864995	3.02901	0.28584
50	31	250	0.001	2.71808	0.887585	3.16576	0.280752
50	41	250	0.001	3.04679	0.882378	2.85833	0.308908
50	41	250	0.001	3.04679	0.872014	2.91989	0.298758
50	41	250	0.001	3.04679	0.874971	2.88465	0.303573
50	50	250	0.001	3.49202	0.885586	2.84009	0.312028
50	50	250	0.001	3.49202	0.868859	2.78574	0.312205
50	50	250	0.001	3.49202	0.877366	2.78279	0.315512
50	60	250	0.001	4.03804	0.866464	2.58791	0.335042
50	60	250	0.001	4.03804	0.8764	2.6565	0.33025
50	60	250	0.001	4.03804	0.859798	2.53402	0.339474
50	70	250	0.001	4.74216	0.869543	2.51525	0.345993
50	70	250	0.001	4.74216	0.84724	2.45557	0.34528
50	70	250	0.001	4.74216	0.858407	2.5609	0.335348
50	80	250	0.001	5.81666	0.864379	2.272	0.380715
50	80	250	0.001	5.81666	0.860351	2.22182	0.387469
50	80	250	0.001	5.81666	0.856574	2.22372	0.385437
50	90	250	0.001	8.12146	2.58121	5.40182	0.47573
50	90	250	0.001	8.12146	0.844791	1.97127	0.428953
50	90	250	0.001	8.12146	0.849039	1.98468	0.428169
50	31	500	0.001	2.71808	1.75977	5.99728	0.293502
50	31	500	0.001	2.71808	1.73057	5.94731	0.291131
50	31	500	0.001	2.71808	1.77609	6.20654	0.286374
50	41	500	0.001	3.04679	1.76602	5.61146	0.314829
50	41	500	0.001	3.04679	1.74497	5.73651	0.304248
50	41	500	0.001	3.04679	1.75063	5.67761	0.308475
50	50	500	0.001	3.49202	1.77229	5.59127	0.317087
50	50	500	0.001	3.49202	1.7385	5.48977	0.316847
50	50	500	0.001	3.49202	1.75528	5.45458	0.321924
50	60	500	0.001	4.03804	1.73359	5.09763	0.340202
50	60	500	0.001	4.03804	1.75419	5.19442	0.337897
50	60	500	0.001	4.03804	1.72023	4.94656	0.347854
50	70	500	0.001	4.74216	1.74022	4.93195	0.353
50	70	500	0.001	4.74216	1.69535	4.8263	0.35141
50	70	500	0.001	4.74216	1.7177	5.05201	0.340083
50	80	500	0.001	5.81666	1.72972	4.44582	0.389215
50	80	500	0.001	5.81666	1.72169	4.32538	0.398178
50	80	500	0.001	5.81666	1.71379	4.3327	0.395679
50	90	500	0.001	8.12146	1.6934	3.65378	0.463622
50	90	500	0.001	8.12146	1.6905	3.73552	0.452802
50	90	500	0.001	8.12146	1.69894	3.76852	0.451053
50	31	750	0.001	2.71808	2.59612	8.72449	0.297674
50	31	750	0.001	2.71808	2.63985	8.79485	0.300212
50	31	750	0.001	2.71808	2.66461	9.08458	0.293468
50	41	750	0.001	3.04679	2.6179	8.42661	0.310718
50	41	750	0.001	3.04679	2.62631	8.34618	0.314769
50	41	750	0.001	3.04679	2.64959	8.24465	0.321452
50	50	750	0.001	3.49202	2.60803	8.08148	0.322838
50	50	750	0.001	3.49202	2.63322	8.01569	0.328597
50	50	750	0.001	3.49202	2.65897	8.22311	0.323435
50	60	750	0.001	4.03804	2.58061	7.2802	0.354536
50	60	750	0.001	4.03804	2.60068	7.51919	0.345962
50	60	750	0.001	4.03804	2.63187	7.63821	0.344704
50	70	750	0.001	4.74216	2.54337	7.12681	0.356971
50	70	750	0.001	4.74216	2.57695	7.45806	0.345583
50	70	750	0.001	4.74216	2.61081	7.27098	0.359182
50	80	750	0.001	5.81666	2.57092	6.39685	0.401996
50	80	750	0.001	5.81666	2.58295	6.38474	0.404645
50	80	750	0.001	5.81666	2.59502	6.56899	0.395146
50	90	750	0.001	8.12146	2.53612	5.46925	0.463895
50	90	750	0.001	8.12146	2.54057	5.34347	0.475566
50	90	750	0.001	8.12146	2.54873	5.52273	0.461668
50	31	1000	0.1	2.71808	3.57182	1.1573	1.86499
50	31	1000	0.1	2.71808	3.62735	1.43892	2.81038
50	31	1000	0.1	2.71808	3.72506	1.22713	1.84451
50	41	1000	0.1	3.04679	3.59666	1.31232	2.92199
50	41	1000	0.1	3.04679	3.62	1.42619	2.29453
50	41	1000	0.1	3.04679	3.68432	1.0057	2.04134
50	50	1000	0.1	3.49202	3.70588	1.1632	2.26432
50	50	1000	0.1	3.49202	3.74842	1.01551	1.93994
50	50	1000	0.1	3.49202	3.78562	0.956527	1.89866
50	60	1000	0.1	4.03804	3.78258	0.966939	2.12202
50	60	1000	0.1	4.03804	3.81399	0.898573	1.97465
50	60	1000	0.1	4.03804	3.9097	0.921222	1.93719
50	70	1000	0.1	4.74216	3.63371	0.902924	2.05165
50	70	1000	0.1	4.74216	3.71118	0.973514	2.03904
50	70	1000	0.1	4.74216	3.79662	0.795593	1.97142
50	80	1000	0.1	5.81666	3.60217	0.894664	2.71787
50	80	1000	0.1	5.81666	3.69571	0.894372	2.4544
50	80	1000	0.1	5.81666	3.77924	0.896459	2.12459
50	90	1000	0.1	8.12146	3.57418	0.91113	2.6677
50	90	1000	0.1	8.12146	3.60947	0.927983	2.29541
50	90	1000	0.1	8.12146	3.61951	0.729052	1.97449
50	31	1000	0.01	2.71808	3.47408	3.6837	0.825012
50	31	1000	0.01	2.71808	3.5379	3.78404	0.936326
50	31	1000	0.01	2.71808	3.62145	3.87078	0.814297
50	41	1000	0.01	3.04679	3.53036	3.61005	0.956611
50	41	1000	0.01	3.04679	3.54759	3.4885	1.01828
50	41	1000	0.01	3.04679	3.54759	3.6727	0.827903
50	50	1000	0.01	3.49202	3.55014	3.37104	0.929826
50	50	1000	0.01	3.49202	3.57669	3.4027	0.962242
50	50	1000	0.01	3.49202	3.58779	3.49704	0.865232
50	60	1000	0.01	4.03804	3.58979	3.17543	0.985348
50	60	1000	0.01	4.03804	3.65382	3.14533	0.944607
50	60	1000	0.01	4.03804	3.71098	3.25553	0.952624
50	70	1000	0.01	4.74216	3.52301	3.00103	0.98954
50	70	1000	0.01	4.74216	3.57226	2.9825	1.03641
50	70	1000	0.01	4.74216	3.69554	2.99594	0.997095
50	80	1000	0.01	5.81666	3.58034	2.81327	1.12709
50	80	1000	0.01	5.81666	3.58058	2.68801	1.18485
50	80	1000	0.01	5.81666	3.60613	2.851	1.10717
50	90	1000	0.01	8.12146	3.48023	2.73327	1.14989
50	90	1000	0.01	8.12146	3.48143	2.74268	1.17084
50	90	1000	0.01	8.12146	3.51724	2.65407	1.0969
50	31	1000	0.001	2.71808	3.46167	11.3385	0.30539
50	31	1000	0.001	2.71808	3.51994	11.4262	0.308101
50	31	1000	0.001	2.71808	3.55315	11.7855	0.301616
50	41	1000	0.001	3.04679	3.49083	10.9637	0.318439
50	41	1000	0.001	3.04679	3.50199	10.8641	0.322427
50	41	1000	0.001	3.04679	3.53312	10.7315	0.329295
50	50	1000	0.001	3.49202	3.47751	10.5319	0.330286
50	50	1000	0.001	3.49202	3.51116	10.439	0.336422
50	50	1000	0.001	3.49202	3.54566	10.7088	0.331164
50	60	1000	0.001	4.03804	3.44099	9.50377	0.362119
50	60	1000	0.001	4.03804	3.46775	9.81977	0.353213
50	60	1000	0.001	4.03804	3.5095	9.95835	0.35253
50	70	1000	0.001	4.74216	3.39135	9.32133	0.363906
50	70	1000	0.001	4.74216	3.43622	9.74525	0.35265
50	70	1000	0.001	4.74216	3.48138	9.49899	0.366588
50	80	1000	0.001	5.81666	3.42801	8.38189	0.409053
50	80	1000	0.001	5.81666	3.44417	8.36602	0.411762
50	80	1000	0.001	5.81666	3.4603	8.60628	0.402152
50	90	1000	0.001	8.12146	3.38171	7.1553	0.472771
50	90	1000	0.001	8.12146	3.38771	6.98972	0.484761
50	90	1000	0.001	8.12146	3.39849	7.22796	0.470324
50	31	1000	0.005	2.71808	3.47916	5.26837	0.60635
50	31	1000	0.005	2.71808	3.54003	5.3355	0.662108
50	31	1000	0.005	2.71808	3.62129	5.51633	0.608715
50	41	1000	0.005	3.04679	3.52674	5.09244	0.678287
50	41	1000	0.005	3.04679	3.54809	5.19255	0.616164
50	41	1000	0.005	3.04679	3.56708	4.9552	0.717207
50	50	1000	0.005	3.49202	3.55192	4.922	0.675683
50	50	1000	0.005	3.49202	3.5768	4.90989	0.650829
50	50	1000	0.005	3.49202	3.58192	4.84983	0.703852
50	60	1000	0.005	4.03804	3.58249	4.55944	0.717375
50	60	1000	0.005	4.03804	3.65364	4.51106	0.703689
50	60	1000	0.005	4.03804	3.72014	4.6131	0.719914
50	70	1000	0.005	4.74216	3.53566	4.36825	0.717094
50	70	1000	0.005	4.74216	3.57702	4.2706	0.761328
50	70	1000	0.005	4.74216	3.72702	4.34631	0.750648
50	80	1000	0.005	5.81666	3.58457	4.0222	0.822132
50	80	1000	0.005	5.81666	3.61326	3.8338	0.876111
50	80	1000	0.005	5.81666	3.62467	3.99944	0.818931
50	90	1000	0.005	8.12146	3.48705	3.68902	0.886713
50	90	1000	0.005	8.12146	3.4876	3.68244	0.87169
50	90	1000	0.005	8.12146	3.53	3.6412	0.837014
50	31	1000	0.0025	2.71808	3.46069	7.55236	0.458696
50	31	1000	0.0025	2.71808	3.51926	7.6136	0.462474
50	31	1000	0.0025	2.71808	3.55111	7.90847	0.449677
50	41	1000	0.0025	3.04679	3.48976	7.28107	0.479487
50	41	1000	0.0025	3.04679	3.50049	7.18664	0.487525
50	41	1000	0.0025	3.04679	3.53164	7.10786	0.497236
50	50	1000	0.0025	3.49202	3.47696	6.94035	0.501522
50	50	1000	0.0025	3.49202	3.50981	6.92253	0.507409
50	50	1000	0.0025	3.49202	3.54387	7.07084	0.501567
50	60	1000	0.0025	4.03804	3.44031	6.27385	0.548663
50	60	1000	0.0025	4.03804	3.46696	6.42712	0.539832
50	60	1000	0.0025	4.03804	3.50825	6.59045	0.532935
50	70	1000	0.0025	4.74216	3.39082	6.07239	0.558858
50	70	1000	0.0025	4.74216	3.43496	6.36306	0.540097
50	70	1000	0.0025	4.74216	3.48027	6.22709	0.559408
50	80	1000	0.0025	5.81666	3.42775	5.47362	0.626665
50	80	1000	0.0025	5.81666	3.44342	5.46592	0.630428
50	80	1000	0.0025	5.81666	3.45926	5.60013	0.618206
50	90	1000	0.0025	8.12146	3.38123	4.78282	0.707734
50	90	1000	0.0025	8.12146	3.38704	4.69271	0.722276
50	90	1000	0.0025	8.12146	3.39859	4.82765	0.704691
50	31	1000	0.0075	2.71808	3.47663	4.27507	0.722291
50	31	1000	0.0075	2.71808	3.53845	4.35626	0.811194
50	31	1000	0.0075	2.71808	3.62162	4.48744	0.719834
50	41	1000	0.0075	3.04679	3.52829	4.15761	0.826329
50	41	1000	0.0075	3.04679	3.5482	4.2528	0.727426
50	41	1000	0.0075	3.04679	3.55647	4.0306	0.87982
50	50	1000	0.0075	3.49202	3.55126	3.96013	0.811038
50	50	1000	0.0075	3.49202	3.57857	3.94448	0.84368
50	50	1000	0.0075	3.49202	3.58198	4.03009	0.764309
50	60	1000	0.0075	4.03804	3.58662	3.70164	0.855899
50	60	1000	0.0075	4.03804	3.6549	3.67755	0.828447
50	60	1000	0.0075	4.03804	3.71541	3.76764	0.845458
50	70	1000	0.0075	4.74216	3.52835	3.51179	0.866424
50	70	1000	0.0075	4.74216	3.57483	3.47411	0.904
50	70	1000	0.0075	4.74216	3.71002	3.5164	0.876993
50	80	1000	0.0075	5.81666	3.58102	3.28018	0.979706
50	80	1000	0.0075	5.81666	3.59362	3.12659	1.03744
50	80	1000	0.0075	5.81666	3.61268	3.2944	0.967681
50	90	1000	0.0075	8.12146	3.48292	3.11149	1.01329
50	90	1000	0.0075	8.12146	3.48319	3.12256	1.03321
50	90	1000	0.0075	8.12146	3.52411	3.0591	0.967812
60	31	250	0.001	3.79465	0.754284	2.20891	0.341749
60	31	250	0.001	3.79465	0.740716	2.29513	0.322934
60	31	250	0.001	3.79465	0.739028	2.33896	0.316202
60	41	250	0.001	4.01555	0.740395	2.11351	0.350436
60	41	250	0.001	4.01555	0.717175	2.14616	0.334369
60	41	250	0.001	4.01555	0.749288	2.25624	0.332461
60	50	250	0.001	4.42693	0.738764	2.06935	0.357366
60	50	250	0.001	4.42693	0.7323	2.13077	0.34391
60	50	250	0.001	4.42693	0.749948	2.09786	0.357559
60	60	250	0.001	5.14572	0.732979	2.00262	0.366198
60	60	250	0.001	5.14572	0.751749	2.0044	0.375259
60	60	250	0.001	5.14572	0.733299	1.95456	0.375393
60	70	250	0.001	6.2111	0.735023	1.81656	0.404846
60	70	250	0.001	6.2111	0.746581	1.7945	0.416375
60	70	250	0.001	6.2111	0.730478	1.80867	0.404202
60	80	250	0.001	7.90223	0.73091	1.55407	0.470757
60	80	250	0.001	7.90223	0.72922	1.69365	0.430874
60	80	250	0.001	7.90223	0.723943	1.65434	0.437865
60	90	250	0.001	11.4593	0.731466	1.41884	0.515986
60	90	250	0.001	11.4593	0.728231	1.41187	0.5163
60	90	250	0.001	11.4593	0.725306	1.42225	0.510488
60	31	500	0.001	3.79465	1.50952	4.33668	0.348237
60	31	500	0.001	3.79465	1.48222	4.53596	0.326875
60	31	500	0.001	3.79465	1.4784	4.62457	0.31981
60	41	500	0.001	4.01555	1.48105	4.1527	0.356713
60	41	500	0.001	4.01555	1.43463	4.21436	0.340524
60	41	500	0.001	4.01555	1.4991	4.44179	0.337696
60	50	500	0.001	4.42693	1.47806	4.07617	0.362807
60	50	500	0.001	4.42693	1.46501	4.19885	0.34903
60	50	500	0.001	4.42693	1.5004	4.14475	0.362039
60	60	500	0.001	5.14572	1.46654	3.9437	0.371968
60	60	500	0.001	5.14572	1.50427	3.95867	0.380106
60	60	500	0.001	5.14572	1.46744	3.82374	0.383887
60	70	500	0.001	6.2111	1.47053	3.55773	0.413453
60	70	500	0.001	6.2111	1.49405	3.50755	0.426143
60	70	500	0.001	6.2111	1.46179	3.52719	0.414613
60	80	500	0.001	7.90223	1.46314	2.96934	0.493005
60	80	500	0.001	7.90223	1.45897	3.28677	0.444063
60	80	500	0.001	7.90223	1.44836	3.19136	0.45398
60	90	500	0.001	11.4593	1.46399	2.68227	0.546071
60	90	500	0.001	11.4593	1.45772	2.67037	0.546188
60	90	500	0.001	11.4593	1.45154	2.67052	0.543859
60	31	750	0.001	3.79465	2.21769	6.8421	0.324212
60	31	750	0.001	3.79465	2.22364	6.71429	0.331255
60	31	750	0.001	3.79465	2.26466	6.41489	0.353143
60	41	750	0.001	4.01555	2.15198	6.23796	0.345059
60	41	750	0.001	4.01555	2.22162	6.14982	0.361296
60	41	750	0.001	4.01555	2.24879	6.5728	0.342274
60	50	750	0.001	4.42693	2.19761	6.2226	0.35325
60	50	750	0.001	4.42693	2.21731	6.04768	0.366776
60	50	750	0.001	4.42693	2.25078	6.15172	0.365906
60	60	750	0.001	5.14572	2.19999	5.85505	0.375812
60	60	750	0.001	5.14572	2.20145	5.66398	0.388757
60	60	750	0.001	5.14572	2.25668	5.88361	0.383631
60	70	750	0.001	6.2111	2.19301	5.23189	0.419284
60	70	750	0.001	6.2111	2.20591	5.28462	0.417501
60	70	750	0.001	6.2111	2.24145	5.20904	0.430432
60	80	750	0.001	7.90223	2.17266	4.72531	0.459889
60	80	750	0.001	7.90223	2.18855	4.873	0.449233
60	80	750	0.001	7.90223	2.19525	4.3789	0.501506
60	90	750	0.001	11.4593	2.17762	3.91619	0.556281
60	90	750	0.001	11.4593	2.18702	3.93248	0.556354
60	90	750	0.001	11.4593	2.19639	3.94504	0.556937
60	31	1000	0.1	3.79465	3.07382	1.1247	2.25056
60	31	1000	0.1	3.79465	3.17044	0.83306	2.02578
60	31	1000	0.1	3.79465	3.2898	0.87136	1.64913
60	41	1000	0.1	4.01555	3.00321	0.879281	1.79391
60	41	1000	0.1	4.01555	3.23621	0.91874	1.82961
60	41	1000	0.1	4.01555	3.25088	0.838951	1.86286
60	50	1000	0.1	4.42693	3.05154	0.829508	2.37158
60	50	1000	0.1	4.42693	3.05536	0.895893	3.16063
60	50	1000	0.1	4.42693	3.14603	0.992271	1.88858
60	60	1000	0.1	5.14572	3.05249	0.836042	1.82775
60	60	1000	0.1	5.14572	3.19654	0.858145	1.69505
60	60	1000	0.1	5.14572	3.45226	0.677476	1.84166
60	70	1000	0.1	6.2111	3.12532	0.703848	2.02503
60	70	1000	0.1	6.2111	3.19901	0.854665	1.83051
60	70	1000	0.1	6.2111	3.22813	0.6538	1.87752
60	80	1000	0.1	7.90223	3.03413	0.63915	2.02851
60	80	1000	0.1	7.90223	3.05021	0.609468	2.05731
60	80	1000	0.1	7.90223	3.19643	0.590242	1.95732
60	90	1000	0.1	11.4593	3.08401	0.537788	1.96863
60	90	1000	0.1	11.4593	3.12024	0.64169	2.85933
60	90	1000	0.1	11.4593	3.3154	0.684079	2.16115
60	31	1000	0.01	3.79465	2.95026	2.94057	0.945923
60	31	1000	0.01	3.79465	3.07289	2.81729	0.953934
60	31	1000	0.01	3.79465	3.14952	2.87749	0.884178
60	41	1000	0.01	4.01555	2.87674	2.75068	0.867195
60	41	1000	0.01	4.01555	3.05834	2.66034	0.946167
60	41	1000	0.01	4.01555	3.08667	2.76695	0.954717
60	50	1000	0.01	4.42693	2.91587	2.65281	0.981068
60	50	1000	0.01	4.42693	2.98729	2.71133	0.986316
60	50	1000	0.01	4.42693	2.99648	2.55077	1.15131
60	60	1000	0.01	5.14572	2.95828	2.69755	0.932746
60	60	1000	0.01	5.14572	3.05248	2.52495	1.02936
60	60	1000	0.01	5.14572	3.3498	2.3125	1.10815
60	70	1000	0.01	6.2111	3.03707	2.44242	1.04821
60	70	1000	0.01	6.2111	3.06126	2.40386	1.10501
60	70	1000	0.01	6.2111	3.11458	2.35893	1.07451
60	80	1000	0.01	7.90223	2.95047	2.20171	1.09359
60	80	1000	0.01	7.90223	2.97575	2.19199	1.11613
60	80	1000	0.01	7.90223	3.11412	2.04764	1.18389
60	90	1000	0.01	11.4593	3.03504	1.94307	1.2875
60	90	1000	0.01	11.4593	3.04763	1.9055	1.34368
60	90	1000	0.01	11.4593	3.12745	1.88152	1.40198
60	31	1000	0.001	3.79465	2.95698	8.96207	0.330015
60	31	1000	0.001	3.79465	2.96505	8.79998	0.336997
60	31	1000	0.001	3.79465	3.01978	8.41175	0.359083
60	41	1000	0.001	4.01555	2.86932	8.18629	0.350565
60	41	1000	0.001	4.01555	2.96218	8.07429	0.366903
60	41	1000	0.001	4.01555	2.99847	8.6175	0.348062
60	50	1000	0.001	4.42693	2.93017	8.17045	0.358698
60	50	1000	0.001	4.42693	2.95654	7.94962	0.372021
60	50	1000	0.001	4.42693	3.00115	8.08501	0.371221
60	60	1000	0.001	5.14572	2.93341	7.70271	0.380885
60	60	1000	0.001	5.14572	2.93542	7.44678	0.394251
60	60	1000	0.001	5.14572	3.00905	7.74446	0.388603
60	70	1000	0.001	6.2111	2.92418	6.89356	0.424284
60	70	1000	0.001	6.2111	2.94124	6.9666	0.422253
60	70	1000	0.001	6.2111	2.98882	6.86803	0.435284
60	80	1000	0.001	7.90223	2.89692	6.23132	0.464971
60	80	1000	0.001	7.90223	2.91805	6.42683	0.454132
60	80	1000	0.001	7.90223	2.92731	5.76786	0.507662
60	90	1000	0.001	11.4593	2.90362	5.15112	0.563863
60	90	1000	0.001	11.4593	2.91623	5.18496	0.562603
60	90	1000	0.001	11.4593	2.92872	5.19622	0.563772
60	31	1000	0.005	3.79465	2.94886	4.12896	0.686662
60	31	1000	0.005	3.79465	3.08711	3.95092	0.723943
60	31	1000	0.005	3.79465	3.14234	4.07881	0.673323
60	41	1000	0.005	4.01555	2.88558	3.89125	0.647106
60	41	1000	0.005	4.01555	3.05568	3.80286	0.697505
60	41	1000	0.005	4.01555	3.08553	3.93338	0.714879
60	50	1000	0.005	4.42693	2.91868	3.77512	0.714402
60	50	1000	0.005	4.42693	2.98554	3.76758	0.716257
60	50	1000	0.005	4.42693	3.0126	3.64792	0.814362
60	60	1000	0.005	5.14572	2.96316	3.65969	0.70705
60	60	1000	0.005	5.14572	3.05727	3.55909	0.770407
60	60	1000	0.005	5.14572	3.35899	3.42608	0.828814
60	70	1000	0.005	6.2111	3.03821	3.36116	0.79958
60	70	1000	0.005	6.2111	3.06027	3.31644	0.819301
60	70	1000	0.005	6.2111	3.10262	3.32853	0.796895
60	80	1000	0.005	7.90223	2.96249	3.09736	0.82325
60	80	1000	0.005	7.90223	2.97116	3.05448	0.842261
60	80	1000	0.005	7.90223	3.11994	2.90207	0.886355
60	90	1000	0.005	11.4593	3.03893	2.65037	0.971224
60	90	1000	0.005	11.4593	3.04143	2.66791	1.00501
60	90	1000	0.005	11.4593	3.12658	2.61406	1.04435
60	31	1000	0.0025	3.79465	2.95716	5.82223	0.508329
60	31	1000	0.0025	3.79465	2.96446	5.70589	0.519889
60	31	1000	0.0025	3.79465	3.01912	5.47624	0.551826
60	41	1000	0.0025	4.01555	2.86973	5.3122	0.540577
60	41	1000	0.0025	4.01555	2.96249	5.23114	0.566537
60	41	1000	0.0025	4.01555	2.99854	5.6004	0.53606
60	50	1000	0.0025	4.42693	2.93062	5.27898	0.555558
60	50	1000	0.0025	4.42693	2.95592	5.11711	0.578319
60	50	1000	0.0025	4.42693	3.00077	5.19813	0.577422
60	60	1000	0.0025	5.14572	2.93345	4.94308	0.593784
60	60	1000	0.0025	5.14572	2.93532	4.81476	0.610053
60	60	1000	0.0025	5.14572	3.00885	4.94656	0.608668
60	70	1000	0.0025	6.2111	2.92403	4.42762	0.661025
60	70	1000	0.0025	6.2111	2.94179	4.45431	0.660847
60	70	1000	0.0025	6.2111	2.98825	4.39326	0.680825
60	80	1000	0.0025	7.90223	2.8974	4.01363	0.722392
60	80	1000	0.0025	7.90223	2.91898	4.12015	0.709056
60	80	1000	0.0025	7.90223	2.92732	3.7307	0.785555
60	90	1000	0.0025	11.4593	2.90444	3.36049	0.865385
60	90	1000	0.0025	11.4593	2.91672	3.33314	0.876172
60	90	1000	0.0025	11.4593	2.92886	3.34771	0.875841
60	31	1000	0.0075	3.79465	2.94949	3.37586	0.827501
60	31	1000	0.0075	3.79465	3.08059	3.25131	0.847409
60	31	1000	0.0075	3.79465	3.14546	3.3316	0.786454
60	41	1000	0.0075	4.01555	2.882	3.19117	0.760653
60	41	1000	0.0075	4.01555	3.05556	3.10002	0.824543
60	41	1000	0.0075	4.01555	3.08589	3.20377	0.843717
60	50	1000	0.0075	4.42693	2.91778	3.07398	0.854218
60	50	1000	0.0075	4.42693	2.98513	3.09754	0.862647
60	50	1000	0.0075	4.42693	3.00195	2.96025	0.994596
60	60	1000	0.0075	5.14572	2.96117	3.0637	0.824054
60	60	1000	0.0075	5.14572	3.0546	2.91774	0.908065
60	60	1000	0.0075	5.14572	3.35252	2.74213	0.971002
60	70	1000	0.0075	6.2111	3.03758	2.80127	0.929962
60	70	1000	0.0075	6.2111	3.06107	2.75101	0.970477
60	70	1000	0.0075	6.2111	3.1079	2.74136	0.93621
60	80	1000	0.0075	7.90223	2.95534	2.55685	0.963206
60	80	1000	0.0075	7.90223	2.97266	2.53916	0.979811
60	80	1000	0.0075	7.90223	3.11628	2.39685	1.03879
60	90	1000	0.0075	11.4593	3.03556	2.22062	1.14871
60	90	1000	0.0075	11.4593	3.04304	2.21119	1.18221
60	90	1000	0.0075	11.4593	3.1235	2.15936	1.23845
71	31	250	0.001	5.83132	0.631317	1.62071	0.389797
71	31	250	0.001	5.83132	0.623572	1.58778	0.393094
71	31	250	0.001	5.83132	0.637008	1.56039	0.408529
71	40	250	0.001	6.02505	0.642568	1.56787	0.410327
71	41	250	0.001	6.02505	0.638788	1.54674	0.413096
71	50	250	0.001	6.58226	0.628655	1.46159	0.430443
71	50	250	0.001	6.58226	0.636373	1.43675	0.44318
71	50	250	0.001	6.58226	0.652651	1.48335	0.440193
71	60	250	0.001	7.54242	0.635703	1.36636	0.465666
71	60	250	0.001	7.54242	0.643886	1.39452	0.462083
71	60	250	0.001	7.54242	0.638052	1.37664	0.463996
71	70	250	0.001	8.79431	0.651534	1.28415	0.508026
71	70	250	0.001	8.79431	0.654303	1.27889	0.512189
71	70	250	0.001	8.79431	0.650745	1.28604	0.506611
71	80	250	0.001	11.068	0.642355	1.1911	0.540019
71	80	250	0.001	11.068	0.637817	1.16252	0.549509
71	80	250	0.001	11.068	0.640884	1.19272	0.538036
71	90	250	0.001	14.7228	0.643326	1.09277	0.5896
71	90	250	0.001	14.7228	0.651982	1.08976	0.599236
71	90	250	0.001	14.7228	0.64912	1.10975	0.585881
71	31	500	0.001	5.83132	1.26256	3.17241	0.398116
71	31	500	0.001	5.83132	1.24698	3.11279	0.400786
71	31	500	0.001	5.83132	1.27408	3.06	0.416514
71	40	500	0.001	6.02505	1.28531	3.06491	0.419616
71	41	500	0.001	6.02505	1.27449	3.13211	0.407016
71	41	500	0.001	6.02505	1.27813	3.02161	0.423042
71	50	500	0.001	6.58226	1.25736	2.85074	0.441231
71	50	500	0.001	6.58226	1.27298	2.78473	0.45726
71	50	500	0.001	6.58226	1.30555	2.89708	0.45075
71	60	500	0.001	7.54242	1.27175	2.63364	0.483111
71	60	500	0.001	7.54242	1.28785	2.69903	0.477338
71	60	500	0.001	7.54242	1.27584	2.66224	0.479506
71	70	500	0.001	8.79431	1.30367	2.44591	0.533388
71	70	500	0.001	8.79431	1.3088	2.44909	0.53472
71	70	500	0.001	8.79431	1.30202	2.46736	0.528042
71	80	500	0.001	11.068	1.28516	2.23961	0.57426
71	80	500	0.001	11.068	1.27612	2.18392	0.584835
71	80	500	0.001	11.068	1.28224	2.24687	0.571094
71	90	500	0.001	14.7228	1.28691	2.00404	0.642736
71	90	500	0.001	14.7228	1.30465	2.0035	0.651805
71	90	500	0.001	14.7228	1.29895	2.0415	0.636893
71	31	750	0.001	5.83132	1.87015	4.63518	0.403597
71	31	750	0.001	5.83132	1.89368	4.71732	0.401523
71	31	750	0.001	5.83132	1.91098	4.55711	0.419439
71	40	750	0.001	6.02505	1.92798	4.55719	0.423233
71	41	750	0.001	6.02505	1.91163	4.6628	0.410044
71	41	750	0.001	6.02505	1.91735	4.49467	0.426612
71	60	750	0.001	7.54242	1.91343	3.95196	0.484358
71	70	750	0.001	8.79431	1.95318	3.65551	0.53455
71	80	750	0.001	11.068	1.91424	3.21234	0.59626
71	90	750	0.001	14.7228	1.95714	2.91871	0.670997
71	31	1000	0.1	5.83132	2.63131	0.803149	3.18672
71	31	1000	0.1	5.83132	2.64016	0.520806	2.16927
71	31	1000	0.1	5.83132	2.89211	0.634103	1.74498
71	40	1000	0.1	6.02505	2.84754	0.756955	1.58771
71	41	1000	0.1	6.02505	2.66544	0.651852	3.57346
71	41	1000	0.1	6.02505	2.88024	0.635741	2.10125
71	50	1000	0.1	6.58226	2.7513	0.648469	2.34606
71	50	1000	0.1	6.58226	2.7599	0.57436	1.92456
71	50	1000	0.1	6.58226	2.76073	0.606507	2.08229
71	60	1000	0.1	7.54242	2.7257	0.546617	2.21159
71	60	1000	0.1	7.54242	2.8489	0.638684	2.05839
71	60	1000	0.1	7.54242	2.9323	0.621205	2.047
71	70	1000	0.1	8.79431	2.74717	0.504769	2.37245
71	70	1000	0.1	8.79431	2.77523	0.526667	2.49197
71	70	1000	0.1	8.79431	2.79814	0.583282	2.48282
71	80	1000	0.1	11.068	2.71876	0.565205	2.02279
71	80	1000	0.1	11.068	2.75912	0.543631	2.53039
71	80	1000	0.1	11.068	2.80883	0.489412	2.09283
71	90	1000	0.1	14.7228	2.68453	0.470481	2.33177
71	90	1000	0.1	14.7228	2.71109	0.448351	2.90851
71	90	1000	0.1	14.7228	2.82035	0.466148	2.20174
71	31	1000	0.01	5.83132	2.51737	2.00644	1.26955
71	31	1000	0.01	5.83132	2.5373	2.07703	1.02665
71	31	1000	0.01	5.83132	2.73328	1.86621	1.09776
71	40	1000	0.01	6.02505	2.69375	2.01124	1.10187
71	41	1000	0.01	6.02505	2.58537	1.93265	1.29916
71	41	1000	0.01	6.02505	2.66631	2.05696	1.05915
71	50	1000	0.01	6.58226	2.59898	1.92249	1.11089
71	50	1000	0.01	6.58226	2.61144	1.85794	1.16579
71	50	1000	0.01	6.58226	2.65217	1.86254	1.10262
71	60	1000	0.01	7.54242	2.62198	1.72482	1.26218
71	60	1000	0.01	7.54242	2.68734	1.83763	1.2001
71	60	1000	0.01	7.54242	2.7695	1.87401	1.16737
71	70	1000	0.01	8.79431	2.62961	1.625	1.27945
71	70	1000	0.01	8.79431	2.66514	1.6651	1.27648
71	70	1000	0.01	8.79431	2.68972	1.76223	1.27888
71	80	1000	0.01	11.068	2.61422	1.64603	1.30373
71	80	1000	0.01	11.068	2.64116	1.52777	1.37255
71	80	1000	0.01	11.068	2.72207	1.56279	1.30938
71	90	1000	0.01	14.7228	2.62142	1.39689	1.45572
71	90	1000	0.01	14.7228	2.69052	1.47365	1.41152
71	90	1000	0.01	14.7228	2.71719	1.48002	1.37452
71	31	1000	0.001	5.83132	2.49325	6.12943	0.406865
71	31	1000	0.001	5.83132	2.52477	6.23177	0.405216
71	31	1000	0.001	5.83132	2.54782	6.02755	0.422772
71	40	1000	0.001	6.02505	2.57061	6.0227	0.426951
71	41	1000	0.001	6.02505	2.54872	6.16426	0.413519
71	41	1000	0.001	6.02505	2.55653	5.94312	0.430187
71	50	1000	0.001	6.58226	2.5145	5.61472	0.447926
71	50	1000	0.001	6.58226	2.54592	5.4711	0.465407
71	50	1000	0.001	6.58226	2.61096	5.70267	0.457902
71	60	1000	0.001	7.54242	2.54353	5.16464	0.492605
71	60	1000	0.001	7.54242	2.55095	5.22941	0.487949
71	60	1000	0.001	7.54242	2.57527	5.29982	0.486011
71	70	1000	0.001	8.79431	2.60431	4.83734	0.53856
71	70	1000	0.001	8.79431	2.60739	4.77717	0.546009
71	70	1000	0.001	8.79431	2.61746	4.7981	0.545685
71	80	1000	0.001	11.068	2.55229	4.24117	0.602063
71	80	1000	0.001	11.068	2.5644	4.36539	0.58766
71	80	1000	0.001	11.068	2.57034	4.34539	0.591739
71	90	1000	0.001	14.7228	2.57359	3.82529	0.673115
71	90	1000	0.001	14.7228	2.59816	3.90517	0.665667
71	90	1000	0.001	14.7228	2.60958	3.83539	0.680743
71	31	1000	0.005	5.83132	2.51526	2.75043	0.90979
71	31	1000	0.005	5.83132	2.54853	2.8576	0.771957
71	31	1000	0.005	5.83132	2.74505	2.7343	0.819479
71	40	1000	0.005	6.02505	2.69217	2.8254	0.824265
71	41	1000	0.005	6.02505	2.58044	2.69932	0.927487
71	41	1000	0.005	6.02505	2.6595	2.88723	0.800235
71	50	1000	0.005	6.58226	2.60019	2.64967	0.850881
71	50	1000	0.005	6.58226	2.60704	2.67232	0.854011
71	50	1000	0.005	6.58226	2.65515	2.62623	0.843261
71	60	1000	0.005	7.54242	2.61989	2.45095	0.923166
71	60	1000	0.005	7.54242	2.6883	2.54669	0.906758
71	60	1000	0.005	7.54242	2.76862	2.59693	0.887984
71	70	1000	0.005	8.79431	2.63594	2.3397	0.945913
71	70	1000	0.005	8.79431	2.67456	2.3813	0.956041
71	70	1000	0.005	8.79431	2.69697	2.38656	0.98448
71	80	1000	0.005	11.068	2.6197	2.28616	0.974406
71	80	1000	0.005	11.068	2.63012	2.18015	1.02617
71	80	1000	0.005	11.068	2.72702	2.22008	1.01314
71	90	1000	0.005	14.7228	2.63466	2.06724	1.07193
71	90	1000	0.005	14.7228	2.70383	2.09501	1.09482
71	90	1000	0.005	14.7228	2.72296	2.11528	1.07735
71	31	1000	0.0025	5.83132	2.49562	3.88969	0.642262
71	31	1000	0.0025	5.83132	2.52592	3.97345	0.636178
71	31	1000	0.0025	5.83132	2.54936	3.81358	0.669039
71	40	1000	0.0025	6.02505	2.57121	3.83461	0.671421
71	41	1000	0.0025	6.02505	2.55002	3.91345	0.651985
71	41	1000	0.0025	6.02505	2.5572	3.78112	0.676514
71	50	1000	0.0025	6.58226	2.51556	3.55246	0.70872
71	50	1000	0.0025	6.58226	2.54679	3.48033	0.732259
71	50	1000	0.0025	6.58226	2.61171	3.61033	0.723791
71	60	1000	0.0025	7.54242	2.54414	3.28839	0.77446
71	60	1000	0.0025	7.54242	2.55349	3.31928	0.77027
71	60	1000	0.0025	7.54242	2.57735	3.36817	0.765886
71	70	1000	0.0025	8.79431	2.60472	3.06201	0.851875
71	70	1000	0.0025	8.79431	2.60902	3.05742	0.854723
71	70	1000	0.0025	8.79431	2.61842	3.04214	0.861863
71	80	1000	0.0025	11.068	2.55358	2.69829	0.948296
71	80	1000	0.0025	11.068	2.56629	2.79117	0.920948
71	80	1000	0.0025	11.068	2.57136	2.78386	0.925221
71	90	1000	0.0025	14.7228	2.57515	2.48685	1.03762
71	90	1000	0.0025	14.7228	2.59937	2.53839	1.02625
71	90	1000	0.0025	14.7228	2.61046	2.47786	1.05583
71	31	1000	0.0075	5.83132	2.51597	2.27515	1.10513
71	31	1000	0.0075	5.83132	2.54183	2.35763	0.915555
71	31	1000	0.0075	5.83132	2.73953	2.2087	0.959914
71	40	1000	0.0075	6.02505	2.69262	2.31817	0.971149
71	41	1000	0.0075	6.02505	2.58208	2.21788	1.1222
71	41	1000	0.0075	6.02505	2.66261	2.36941	0.938386
71	50	1000	0.0075	6.58226	2.59994	2.21138	0.98563
71	50	1000	0.0075	6.58226	2.60988	2.17048	1.0175
71	50	1000	0.0075	6.58226	2.65305	2.1559	0.979111
71	60	1000	0.0075	7.54242	2.62041	2.00515	1.10261
71	60	1000	0.0075	7.54242	2.68891	2.12599	1.05469
71	60	1000	0.0075	7.54242	2.76829	2.15543	1.03791
71	70	1000	0.0075	8.79431	2.63123	1.91352	1.11024
71	70	1000	0.0075	8.79431	2.66876	1.95168	1.12508
71	70	1000	0.0075	8.79431	2.69226	2.00284	1.14964
71	80	1000	0.0075	11.068	2.61636	1.89748	1.14914
71	80	1000	0.0075	11.068	2.63553	1.78246	1.22173
71	80	1000	0.0075	11.068	2.72346	1.82707	1.18392
71	90	1000	0.0075	14.7228	2.62434	1.67265	1.2684
71	90	1000	0.0075	14.7228	2.69536	1.73258	1.26528
71	90	1000	0.0075	14.7228	2.71766	1.74368	1.25172
81	30	250	0.001	9.14106	0.55616	1.03117	0.539224
81	31	250	0.001	9.14106	0.558593	1.05373	0.530313
81	31	250	0.001	9.14106	0.55519	1.05557	0.525904
81	40	250	0.001	9.2784	0.556267	1.01388	0.549092
81	41	250	0.001	9.2784	0.567892	1.00507	0.565654
81	41	250	0.001	9.2784	0.554319	1.02969	0.539001
81	50	250	0.001	9.78703	0.55501	0.98841	0.562196
81	50	250	0.001	9.78703	0.560991	0.999243	0.562211
81	50	250	0.001	9.78703	0.558503	1.00148	0.55829
81	60	250	0.001	10.7192	0.554619	0.98124	0.566084
81	60	250	0.001	10.7192	0.556818	0.957636	0.582207
81	70	250	0.001	12.3928	0.54833	0.919657	0.597328
81	70	250	0.001	12.3928	0.549165	0.92176	0.59697
81	80	250	0.001	14.7413	0.549154	0.896931	0.613495
81	80	250	0.001	14.7413	0.547177	0.893073	0.613989
81	80	250	0.001	14.7413	0.547717	0.898824	0.610765
81	90	250	0.001	17.7893	0.55088	0.87293	0.632542
81	90	250	0.001	17.7893	0.548237	0.866646	0.634112
81	90	250	0.001	17.7893	0.550818	0.866054	0.637526
81	30	500	0.001	9.14106	1.11293	1.95673	0.568648
81	31	500	0.001	9.14106	1.11776	2.0171	0.554209
81	31	500	0.001	9.14106	1.11065	2.01165	0.551998
81	40	500	0.001	9.2784	1.1134	1.90742	0.583958
81	41	500	0.001	9.2784	1.13668	1.89285	0.60087
81	41	500	0.001	9.2784	1.10878	1.94858	0.569395
81	50	500	0.001	9.78703	1.11131	1.85935	0.598048
81	50	500	0.001	9.78703	1.12244	1.87065	0.600466
81	50	500	0.001	9.78703	1.11741	1.87471	0.596352
81	60	500	0.001	10.7192	1.10979	1.82062	0.610064
81	60	500	0.001	10.7192	1.11076	1.77872	0.625072
81	60	500	0.001	10.7192	1.11419	1.77002	0.629924
81	70	500	0.001	12.3928	1.09696	1.67796	0.654425
81	70	500	0.001	12.3928	1.10468	1.70481	0.648585
81	70	500	0.001	12.3928	1.09875	1.68204	0.653988
81	80	500	0.001	14.7413	1.09887	1.61908	0.67953
81	80	500	0.001	14.7413	1.09475	1.61898	0.677052
81	80	500	0.001	14.7413	1.09623	1.62789	0.674357
81	90	500	0.001	17.7893	1.10255	1.56735	0.704461
81	90	500	0.001	17.7893	1.09707	1.54493	0.711181
81	90	500	0.001	17.7893	1.10242	1.54337	0.715371
81	30	750	0.001	9.14106	1.66951	2.8876	0.578067
81	31	750	0.001	9.14106	1.66583	2.97332	0.560161
81	31	750	0.001	9.14106	1.67667	2.98702	0.561351
81	40	750	0.001	9.2784	1.67031	2.80589	0.595445
81	41	750	0.001	9.2784	1.66301	2.8747	0.578755
81	41	750	0.001	9.2784	1.70521	2.78692	0.612108
81	50	750	0.001	9.78703	1.66742	2.73717	0.609416
81	50	750	0.001	9.78703	1.67603	2.7538	0.608825
81	50	750	0.001	9.78703	1.68358	2.74716	0.613145
81	60	750	0.001	10.7192	1.66465	2.66581	0.624782
81	60	750	0.001	10.7192	1.66621	2.59527	0.642453
81	60	750	0.001	10.7192	1.67128	2.58492	0.646861
81	70	750	0.001	12.3928	1.64527	2.44099	0.674499
81	70	750	0.001	12.3928	1.64802	2.44527	0.674506
81	70	750	0.001	12.3928	1.65726	2.48319	0.667821
81	80	750	0.001	14.7413	1.64206	2.35024	0.699293
81	80	750	0.001	14.7413	1.64449	2.36054	0.697356
81	80	750	0.001	14.7413	1.6483	2.34613	0.703164
81	90	750	0.001	17.7893	1.64568	2.22361	0.740897
81	90	750	0.001	17.7893	1.65386	2.22197	0.745123
81	90	750	0.001	17.7893	1.65404	2.26735	0.730244
81	30	1000	0.1	9.14106	2.34967	0.402932	3.26593
81	31	1000	0.1	9.14106	2.31858	0.44019	3.88756
81	31	1000	0.1	9.14106	2.34358	0.453912	2.92941
81	40	1000	0.1	9.2784	2.38782	0.399962	2.92903
81	41	1000	0.1	9.2784	2.3928	0.467548	2.6535
81	41	1000	0.1	9.2784	2.48732	0.461958	2.03484
81	50	1000	0.1	9.78703	2.36498	0.439963	2.39213
81	50	1000	0.1	9.78703	2.41258	0.516436	2.69601
81	50	1000	0.1	9.78703	2.48991	0.493303	1.87721
81	60	1000	0.1	10.7192	2.27367	0.393709	3.28285
81	60	1000	0.1	10.7192	2.38055	0.468765	2.23331
81	60	1000	0.1	10.7192	2.41489	0.385957	2.36466
81	70	1000	0.1	12.3928	2.26984	0.408314	3.08928
81	70	1000	0.1	12.3928	2.38797	0.381027	2.0986
81	70	1000	0.1	12.3928	2.4708	0.467043	1.8559
81	80	1000	0.1	14.7413	2.24127	0.383998	3.27655
81	80	1000	0.1	14.7413	2.37281	0.34878	2.12902
81	80	1000	0.1	14.7413	2.38192	0.3619	2.42282
81	90	1000	0.1	17.7893	2.28124	0.366683	3.15977
81	90	1000	0.1	17.7893	2.2984	0.365876	3.57797
81	90	1000	0.1	17.7893	2.3787	0.371981	2.96874
81	30	1000	0.01	9.14106	2.24665	1.11408	1.68489
81	31	1000	0.01	9.14106	2.23742	1.35963	1.53813
81	31	1000	0.01	9.14106	2.25093	1.34478	1.63387
81	40	1000	0.01	9.2784	2.28063	1.22839	1.37722
81	41	1000	0.01	9.2784	2.25916	1.41291	1.33509
81	41	1000	0.01	9.2784	2.31854	1.36003	1.34208
81	50	1000	0.01	9.78703	2.25907	1.36836	1.3716
81	50	1000	0.01	9.78703	2.2825	1.40719	1.29367
81	50	1000	0.01	9.78703	2.30336	1.37738	1.37791
81	60	1000	0.01	10.7192	2.21433	1.142	1.75544
81	60	1000	0.01	10.7192	2.24178	1.36026	1.37161
81	60	1000	0.01	10.7192	2.31154	1.24688	1.37699
81	70	1000	0.01	12.3928	2.19767	1.20342	1.74421
81	70	1000	0.01	12.3928	2.26287	1.37496	1.30617
81	70	1000	0.01	12.3928	2.31417	1.33833	1.50178
81	80	1000	0.01	14.7413	2.18266	1.23222	1.56089
81	80	1000	0.01	14.7413	2.25587	1.22828	1.31842
81	80	1000	0.01	14.7413	2.27286	1.21168	1.38759
81	90	1000	0.01	17.7893	2.21779	1.14597	1.64768
81	90	1000	0.01	17.7893	2.29293	1.1655	1.33256
81	30	1000	0.001	9.14106	2.22596	3.81781	0.582967
81	31	1000	0.001	9.14106	2.22088	3.93316	0.564572
81	31	1000	0.001	9.14106	2.23545	3.95519	0.565213
81	40	1000	0.001	9.2784	2.22713	3.70471	0.601277
81	41	1000	0.001	9.2784	2.21713	3.80131	0.583447
81	41	1000	0.001	9.2784	2.27361	3.68169	0.617734
81	50	1000	0.001	9.78703	2.22339	3.61658	0.614958
81	50	1000	0.001	9.78703	2.23454	3.63431	0.614993
81	50	1000	0.001	9.78703	2.24459	3.62474	0.619467
81	60	1000	0.001	10.7192	2.21934	3.51375	0.631872
81	60	1000	0.001	10.7192	2.22155	3.41422	0.651016
81	60	1000	0.001	10.7192	2.22825	3.40174	0.65527
81	70	1000	0.001	12.3928	2.19348	3.20861	0.683994
81	70	1000	0.001	12.3928	2.19714	3.2123	0.684398
81	70	1000	0.001	12.3928	2.20971	3.26547	0.67702
81	80	1000	0.001	14.7413	2.18923	3.08689	0.709679
81	80	1000	0.001	14.7413	2.19261	3.09741	0.708431
81	80	1000	0.001	14.7413	2.19761	3.07936	0.714123
81	90	1000	0.001	17.7893	2.19419	2.90715	0.755389
81	90	1000	0.001	17.7893	2.20521	2.90535	0.759651
81	90	1000	0.001	17.7893	2.20543	2.97343	0.742287
81	30	1000	0.005	9.14106	2.24692	1.61162	1.23337
81	31	1000	0.005	9.14106	2.22966	1.81286	1.1653
81	31	1000	0.005	9.14106	2.24814	1.77424	1.238
81	40	1000	0.005	9.2784	2.27936	1.75314	1.05901
81	41	1000	0.005	9.2784	2.25962	1.87757	1.05508
81	41	1000	0.005	9.2784	2.31533	1.84264	1.03725
81	50	1000	0.005	9.78703	2.24091	1.80228	1.03483
81	50	1000	0.005	9.78703	2.27262	1.87558	0.985272
81	50	1000	0.005	9.78703	2.3096	1.86145	1.07072
81	60	1000	0.005	10.7192	2.21088	1.58394	1.29315
81	60	1000	0.005	10.7192	2.23688	1.75349	1.0915
81	60	1000	0.005	10.7192	2.31019	1.72116	1.09448
81	70	1000	0.005	12.3928	2.19687	1.53742	1.3766
81	70	1000	0.005	12.3928	2.25265	1.78635	1.02043
81	70	1000	0.005	12.3928	2.30546	1.70721	1.18064
81	80	1000	0.005	14.7413	2.17597	1.58257	1.26513
81	80	1000	0.005	14.7413	2.24097	1.65821	1.0785
81	80	1000	0.005	14.7413	2.27483	1.69672	1.07582
81	90	1000	0.005	17.7893	2.21509	1.48228	1.31986
81	90	1000	0.005	17.7893	2.23859	1.53553	1.20124
81	90	1000	0.005	17.7893	2.29805	1.69721	1.07959
81	30	1000	0.0025	9.14106	2.2272	2.41136	0.923369
81	31	1000	0.0025	9.14106	2.22306	2.48305	0.895027
81	31	1000	0.0025	9.14106	2.23761	2.4781	0.903352
81	40	1000	0.0025	9.2784	2.22876	2.35562	0.94715
81	41	1000	0.0025	9.2784	2.21891	2.40275	0.925027
81	41	1000	0.0025	9.2784	2.27502	2.32894	0.97834
81	50	1000	0.0025	9.78703	2.22497	2.28249	0.976214
81	50	1000	0.0025	9.78703	2.23628	2.32054	0.964989
81	50	1000	0.0025	9.78703	2.2474	2.31157	0.974064
81	60	1000	0.0025	10.7192	2.22245	2.2542	0.987942
81	60	1000	0.0025	10.7192	2.22314	2.21075	1.00783
81	60	1000	0.0025	10.7192	2.22993	2.18224	1.0237
81	70	1000	0.0025	12.3928	2.19511	2.05565	1.07052
81	70	1000	0.0025	12.3928	2.19976	2.06302	1.06934
81	70	1000	0.0025	12.3928	2.21132	2.09313	1.05891
81	80	1000	0.0025	14.7413	2.19151	1.96573	1.11835
81	80	1000	0.0025	14.7413	2.19469	1.98218	1.11099
81	80	1000	0.0025	14.7413	2.19992	1.97585	1.11686
81	90	1000	0.0025	17.7893	2.19613	1.86793	1.18002
81	90	1000	0.0025	17.7893	2.20658	1.86764	1.18588
81	90	1000	0.0025	17.7893	2.20714	1.89032	1.1718
81	30	1000	0.0075	9.14106	2.24491	1.29522	1.47742
81	31	1000	0.0075	9.14106	2.23339	1.53084	1.37081
81	31	1000	0.0075	9.14106	2.24983	1.50632	1.45338
81	40	1000	0.0075	9.2784	2.27754	1.43486	1.21433
81	41	1000	0.0075	9.2784	2.25851	1.58524	1.2148
81	41	1000	0.0075	9.2784	2.31654	1.54856	1.21536
81	50	1000	0.0075	9.78703	2.25138	1.52342	1.24086
81	50	1000	0.0075	9.78703	2.27704	1.59002	1.15536
81	50	1000	0.0075	9.78703	2.30843	1.55205	1.25382
81	60	1000	0.0075	10.7192	2.21181	1.3096	1.53679
81	60	1000	0.0075	10.7192	2.2382	1.50126	1.25681
81	60	1000	0.0075	10.7192	2.30859	1.43709	1.2553
81	70	1000	0.0075	12.3928	2.19627	1.3327	1.57541
81	70	1000	0.0075	12.3928	2.25787	1.54107	1.19574
81	70	1000	0.0075	12.3928	2.30826	1.47567	1.36458
81	80	1000	0.0075	14.7413	2.18017	1.38161	1.42016
81	80	1000	0.0075	14.7413	2.24806	1.393	1.23716
81	80	1000	0.0075	14.7413	2.27344	1.41705	1.23721
81	90	1000	0.0075	17.7893	2.21623	1.2874	1.4938
81	90	1000	0.0075	17.7893	2.23662	1.22859	1.41523
81	90	1000	0.0075	17.7893	2.29169	1.39905	1.22036
90	30	250	0.001	14.2903	0.523408	0.704311	0.744192
90	31	250	0.001	14.2903	0.518513	0.70073	0.740815
90	31	250	0.001	14.2903	0.517611	0.703988	0.735674
90	40	250	0.001	14.5784	0.516086	0.699513	0.738562
90	40	250	0.001	14.5784	0.513212	0.692824	0.741507
90	40	250	0.001	14.5784	0.513146	0.702521	0.731116
90	50	250	0.001	15.2525	0.514844	0.692027	0.745238
90	50	250	0.001	15.2525	0.516808	0.691978	0.748174
90	50	250	0.001	15.2525	0.512629	0.697743	0.735548
90	60	250	0.001	16.4948	0.510717	0.685422	0.745837
90	60	250	0.001	16.4948	0.510934	0.686492	0.745502
90	60	250	0.001	16.4948	0.505504	0.681209	0.743301
90	70	250	0.001	18.1516	0.51066	0.678636	0.75378
90	70	250	0.001	18.1516	0.513155	0.67641	0.759912
90	70	250	0.001	18.1516	0.513977	0.680419	0.756796
90	80	250	0.001	19.9433	0.514574	0.670857	0.768749
90	80	250	0.001	19.9433	0.510918	0.669225	0.764833
90	80	250	0.001	19.9433	0.511998	0.66346	0.773199
90	90	250	0.001	21.9582	0.513001	0.660581	0.778186
90	90	250	0.001	21.9582	0.516201	0.663529	0.779352
90	90	250	0.001	21.9582	0.514893	0.657709	0.784367
90	30	500	0.001	14.2903	1.04829	1.22226	0.858447
90	31	500	0.001	14.2903	1.03881	1.20573	0.862112
90	31	500	0.001	14.2903	1.0366	1.23077	0.842386
90	40	500	0.001	14.5784	1.03358	1.22211	0.846172
90	40	500	0.001	14.5784	1.02704	1.1961	0.859153
90	40	500	0.001	14.5784	1.02807	1.2221	0.841594
90	50	500	0.001	15.2525	1.03049	1.18395	0.871341
90	50	500	0.001	15.2525	1.03462	1.19498	0.866899
90	50	500	0.001	15.2525	1.02649	1.2007	0.855475
90	60	500	0.001	16.4948	1.02299	1.16952	0.875232
90	60	500	0.001	16.4948	1.02312	1.17125	0.874527
90	60	500	0.001	16.4948	1.01203	1.15974	0.87365
90	70	500	0.001	18.1516	1.02192	1.14543	0.893303
90	70	500	0.001	18.1516	1.02707	1.14166	0.900697
90	70	500	0.001	18.1516	1.02968	1.14939	0.897075
90	80	500	0.001	19.9433	1.03001	1.12355	0.918287
90	80	500	0.001	19.9433	1.02277	1.11854	0.915618
90	80	500	0.001	19.9433	1.02521	1.10335	0.930592
90	90	500	0.001	21.9582	1.02698	1.09149	0.942394
90	90	500	0.001	21.9582	1.03335	1.1004	0.940358
90	90	500	0.001	21.9582	1.03072	1.08332	0.952895
90	30	750	0.001	14.2903	1.57295	1.72918	0.91025
90	31	750	0.001	14.2903	1.55535	1.74672	0.890474
90	31	750	0.001	14.2903	1.55897	1.69378	0.920784
90	40	750	0.001	14.5784	1.54069	1.68453	0.914964
90	40	750	0.001	14.5784	1.54293	1.72917	0.892506
90	40	750	0.001	14.5784	1.54293	1.72917	0.892506
90	40	750	0.001	14.5784	1.55082	1.73285	0.895226
90	50	750	0.001	15.2525	1.54012	1.68686	0.913396
90	50	750	0.001	15.2525	1.54012	1.68686	0.913396
90	50	750	0.001	15.2525	1.54597	1.65813	0.933108
90	50	750	0.001	15.2525	1.55217	1.68473	0.922198
90	60	750	0.001	16.4948	1.51833	1.61985	0.938146
90	60	750	0.001	16.4948	1.53515	1.63688	0.938644
90	60	750	0.001	16.4948	1.53518	1.63503	0.939314
90	70	750	0.001	18.1516	1.53293	1.58899	0.965661
90	70	750	0.001	18.1516	1.54069	1.58627	0.972135
90	70	750	0.001	18.1516	1.54536	1.5958	0.969401
90	80	750	0.001	19.9433	1.53446	1.54201	0.996141
90	80	750	0.001	19.9433	1.53825	1.51621	1.0158
90	80	750	0.001	19.9433	1.5452	1.55227	0.996772
90	90	750	0.001	21.9582	1.54087	1.49394	1.03274
90	90	750	0.001	21.9582	1.54634	1.47948	1.04649
90	90	750	0.001	21.9582	1.55027	1.5113	1.0269
90	30	1000	0.1	14.2903	2.1208	0.315729	4.55211
90	31	1000	0.1	14.2903	2.18203	0.323127	2.79337
90	31	1000	0.1	14.2903	2.22389	0.282158	2.86286
90	40	1000	0.1	14.5784	2.07602	0.318399	4.30082
90	40	1000	0.1	14.5784	2.0957	0.319912	4.08216
90	40	1000	0.1	14.5784	2.1445	0.269324	2.77117
90	50	1000	0.1	15.2525	2.09739	0.299923	3.41941
90	50	1000	0.1	15.2525	2.12087	0.251146	2.13158
90	50	1000	0.1	15.2525	2.13886	0.291016	3.13114
90	60	1000	0.1	16.4948	2.07156	0.29753	3.27751
90	60	1000	0.1	16.4948	2.14376	0.271353	2.6296
90	60	1000	0.1	16.4948	2.21905	0.306055	2.95496
90	70	1000	0.1	18.1516	2.09151	0.239467	2.58563
90	70	1000	0.1	18.1516	2.12514	0.266179	2.92739
90	70	1000	0.1	18.1516	2.13505	0.292101	3.25992
90	80	1000	0.1	19.9433	2.10153	0.27331	3.04879
90	80	1000	0.1	19.9433	2.12547	0.284307	3.12729
90	80	1000	0.1	19.9433	2.14306	0.252208	2.49819
90	90	1000	0.1	21.9582	2.08513	0.258707	3.17952
90	90	1000	0.1	21.9582	2.10069	0.236461	2.41039
90	90	1000	0.1	21.9582	2.1887	0.289053	3.0901
90	30	1000	0.01	14.2903	2.12038	0.817683	2.55586
90	31	1000	0.01	14.2903	2.1102	0.858425	2.03015
90	31	1000	0.01	14.2903	2.13172	0.843591	1.91973
90	40	1000	0.01	14.5784	2.07727	0.874731	2.37859
90	40	1000	0.01	14.5784	2.09305	0.881527	1.71359
90	40	1000	0.01	14.5784	2.10605	0.84438	2.45043
90	50	1000	0.01	15.2525	2.08263	0.909737	2.08231
90	50	1000	0.01	15.2525	2.08591	0.768606	1.61404
90	50	1000	0.01	15.2525	2.10252	0.971207	1.64636
90	60	1000	0.01	16.4948	2.05424	0.806796	1.76941
90	60	1000	0.01	16.4948	2.11145	0.811819	2.12497
90	60	1000	0.01	16.4948	2.13619	0.774102	1.92396
90	70	1000	0.01	18.1516	2.05957	0.811104	1.72725
90	70	1000	0.01	18.1516	2.06301	0.781112	1.50835
90	70	1000	0.01	18.1516	2.10888	0.85449	1.6586
90	80	1000	0.01	19.9433	2.04906	0.810629	1.84876
90	80	1000	0.01	19.9433	2.06827	0.796994	1.76472
90	80	1000	0.01	19.9433	2.10604	0.813618	1.58972
90	90	1000	0.01	21.9582	2.06299	0.727171	1.86832
90	90	1000	0.01	21.9582	2.08408	0.737504	1.50551
90	90	1000	0.01	21.9582	2.12102	0.862654	1.91597
90	30	1000	0.001	14.2903	2.09748	2.23559	0.938697
90	31	1000	0.001	14.2903	2.07394	2.26193	0.916877
90	31	1000	0.001	14.2903	2.07905	2.1783	0.954714
90	40	1000	0.001	14.5784	2.05429	2.17	0.946942
90	40	1000	0.001	14.5784	2.0577	2.23467	0.920938
90	40	1000	0.001	14.5784	2.06797	2.24247	0.922375
90	50	1000	0.001	15.2525	2.0536	2.16975	0.946739
90	50	1000	0.001	15.2525	2.06133	2.12835	0.969107
90	50	1000	0.001	15.2525	2.06955	2.17231	0.953416
90	60	1000	0.001	16.4948	2.02448	2.07654	0.975599
90	60	1000	0.001	16.4948	2.04703	2.09797	0.976366
90	60	1000	0.001	16.4948	2.04728	2.09676	0.976692
90	70	1000	0.001	18.1516	2.04379	2.02643	1.00936
90	70	1000	0.001	18.1516	2.05411	2.02675	1.01422
90	70	1000	0.001	18.1516	2.06096	2.03685	1.01269
90	80	1000	0.001	19.9433	2.04604	1.95822	1.04573
90	80	1000	0.001	19.9433	2.05114	1.92131	1.06868
90	80	1000	0.001	19.9433	2.0602	1.97459	1.0445
90	90	1000	0.001	21.9582	2.05457	1.88804	1.08937
90	90	1000	0.001	21.9582	2.06182	1.86697	1.10552
90	90	1000	0.001	21.9582	2.06701	1.9157	1.07995
90	30	1000	0.005	14.2903	2.11142	1.07078	1.90414
90	31	1000	0.005	14.2903	2.10491	1.14492	1.63173
90	31	1000	0.005	14.2903	2.12579	1.06825	1.67482
90	40	1000	0.005	14.5784	2.07352	1.11142	1.85415
90	40	1000	0.005	14.5784	2.09521	1.22974	1.35195
90	40	1000	0.005	14.5784	2.10173	1.0956	1.82158
90	50	1000	0.005	15.2525	2.0748	1.14722	1.70684
90	50	1000	0.005	15.2525	2.08584	1.11699	1.37498
90	50	1000	0.005	15.2525	2.09265	1.35337	1.28099
90	60	1000	0.005	16.4948	2.04549	1.13407	1.41251
90	60	1000	0.005	16.4948	2.10312	1.12174	1.65305
90	60	1000	0.005	16.4948	2.13347	1.09696	1.53478
90	70	1000	0.005	18.1516	2.04992	1.1	1.44253
90	70	1000	0.005	18.1516	2.06458	1.12529	1.25498
90	70	1000	0.005	18.1516	2.09718	1.20684	1.34053
90	80	1000	0.005	19.9433	2.04148	1.106	1.51129
90	80	1000	0.005	19.9433	2.06257	1.15631	1.4259
90	80	1000	0.005	19.9433	2.10133	1.12698	1.33095
90	90	1000	0.005	21.9582	2.05755	1.02663	1.5108
90	90	1000	0.005	21.9582	2.08211	1.06139	1.30654
90	90	1000	0.005	21.9582	2.10992	1.12119	1.5532
90	30	1000	0.0025	14.2903	2.09944	1.48554	1.41761
90	31	1000	0.0025	14.2903	2.07519	1.50109	1.38411
90	31	1000	0.0025	14.2903	2.08044	1.49171	1.39833
90	40	1000	0.0025	14.5784	2.05492	1.44724	1.42341
90	40	1000	0.0025	14.5784	2.05905	1.48718	1.38751
90	40	1000	0.0025	14.5784	2.07013	1.47933	1.40226
90	50	1000	0.0025	15.2525	2.0556	1.46942	1.40258
90	50	1000	0.0025	15.2525	2.06347	1.44682	1.43163
90	50	1000	0.0025	15.2525	2.07179	1.4405	1.44422
90	60	1000	0.0025	16.4948	2.02707	1.38764	1.46658
90	60	1000	0.0025	16.4948	2.04876	1.41748	1.4507
90	60	1000	0.0025	16.4948	2.04899	1.42209	1.44436
90	70	1000	0.0025	18.1516	2.04615	1.3892	1.4791
90	70	1000	0.0025	18.1516	2.05699	1.3714	1.50572
90	70	1000	0.0025	18.1516	2.06176	1.39638	1.48309
90	80	1000	0.0025	19.9433	2.0483	1.3386	1.53686
90	80	1000	0.0025	19.9433	2.05376	1.31326	1.57157
90	80	1000	0.0025	19.9433	2.06317	1.34553	1.54142
90	90	1000	0.0025	21.9582	2.05697	1.2996	1.59087
90	90	1000	0.0025	21.9582	2.06436	1.29257	1.60509
90	90	1000	0.0025	21.9582	2.06929	1.31133	1.58534
90	30	1000	0.0075	14.2903	2.11681	0.926341	2.23513
90	31	1000	0.0075	14.2903	2.10826	0.969437	1.88917
90	31	1000	0.0075	14.2903	2.12913	0.930094	1.86031
90	40	1000	0.0075	14.5784	2.07375	0.970925	2.1391
90	40	1000	0.0075	14.5784	2.09313	1.00911	1.57153
90	40	1000	0.0075	14.5784	2.1022	0.945025	2.15367
90	50	1000	0.0075	15.2525	2.07943	1.01125	1.90692
90	50	1000	0.0075	15.2525	2.0855	0.906425	1.5481
90	50	1000	0.0075	15.2525	2.09928	1.15598	1.44592
90	60	1000	0.0075	16.4948	2.05091	0.920559	1.6479
90	60	1000	0.0075	16.4948	2.10744	0.930087	1.91739
90	60	1000	0.0075	16.4948	2.13258	0.901301	1.77792
90	70	1000	0.0075	18.1516	2.05272	0.925671	1.63868
90	70	1000	0.0075	18.1516	2.06491	0.919525	1.41874
90	70	1000	0.0075	18.1516	2.10239	0.996708	1.51482
90	80	1000	0.0075	19.9433	2.04444	0.929727	1.7137
90	80	1000	0.0075	19.9433	2.06459	0.955573	1.61911
90	80	1000	0.0075	19.9433	2.09856	0.943747	1.51268
90	90	1000	0.0075	21.9582	2.05809	0.836996	1.73636
90	90	1000	0.0075	21.9582	2.0822	0.860735	1.44915
90	90	1000	0.0075	21.9582	2.11383	0.975042	1.75622
100	0	250	0.001	34.4	0.496827	0.499245	0.995157
100	0	500	0.001	34.4	0.996229	0.757894	1.31447
100	0	750	0.001	34.4	1.49585	0.967216	1.54655
100	0	1000	0.01	34.4	1.96727	0.409419	3.74879
100	0	1000	0.001	34.4	1.99557	1.14982	1.73556
100	0	1000	0.005	34.4	1.96741	0.526874	3.49518
100	0	1000	0.0025	34.4	1.99403	0.873056	2.28396
100	0	1000	0.0075	34.4	1.96781	0.454253	3.65543

## Sheet: Staggered
Porosity (Φ)*100	Mermin Order (χ6)*100	flow rate (Q)	slope (⍺)	chord length (lc)	depth - velocity (hu)	avg. flood depth (h)	avg. flood velocity (u)
49	90	250	0.001	1.15016	0.897624	3.79353	0.236855
49	90	250	0.001	1.15016	0.908614	4.04416	0.224822
49	90	500	0.001	1.15016	1.79517	7.40069	0.242698
49	90	500	0.001	1.15016	1.81717	7.88208	0.230626
49	90	750	0.001	1.15016	2.69273	10.6899	0.251993
49	90	750	0.001	1.15016	2.72573	11.3605	0.239992
49	90	1000	0.1	1.15016	3.75828	1.32153	2.11756
49	90	1000	0.1	1.15016	3.71243	1.48888	2.68664
49	90	1000	0.01	1.15016	3.66426	4.54682	0.745777
49	90	1000	0.01	1.15016	3.59547	4.15258	0.835512
49	90	1000	0.001	1.15016	3.6343	14.5532	0.249777
49	90	1000	0.001	1.15016	3.5903	13.7173	0.26182
49	90	1000	0.005	1.15016	3.63508	6.98162	0.521761
49	90	1000	0.005	1.15016	3.59093	6.54546	0.550406
49	90	1000	0.0025	1.15016	3.63453	10.1733	0.357506
49	90	1000	0.0025	1.15016	3.59053	9.51491	0.377751
49	90	1000	0.0075	1.15016	3.59417	4.95885	0.701409
49	90	1000	0.0075	1.15016	3.66484	5.40808	0.643762
50	81	250	0.001	1.54161	0.875796	3.36985	0.26037
50	90	250	0.001	1.15016	0.900391	3.8232	0.2357
50	81	500	0.001	1.54161	1.75131	6.61011	0.265202
50	90	500	0.001	1.15016	1.80064	7.46771	0.24123
50	81	750	0.001	1.54161	2.62685	9.60841	0.273584
50	90	750	0.001	1.15016	2.70091	10.7945	0.250292
50	90	1000	0.1	1.15016	3.74219	1.51028	2.35717
50	81	1000	0.1	1.54161	3.6861	1.44373	1.86637
50	81	1000	0.01	1.54161	3.56038	4.17647	0.812148
50	90	1000	0.01	1.15016	3.61194	4.32062	0.805509
50	90	1000	0.001	1.15016	3.60119	13.8576	0.25994
50	81	1000	0.001	1.54161	3.50239	12.3856	0.282944
50	90	1000	0.005	1.15016	3.60206	6.60744	0.546596
50	81	1000	0.005	1.54161	3.5053	5.79242	0.608955
50	90	1000	0.0025	1.15016	3.60145	9.59945	0.375492
50	81	1000	0.0025	1.54161	3.50319	8.40291	0.417713
50	90	1000	0.0075	1.15016	3.60813	5.12461	0.68576
50	81	1000	0.0075	1.54161	3.5509	4.80197	0.700435
51	71	250	0.001	2.19913	0.89071	3.17436	0.280982
51	81	250	0.001	1.54161	0.883585	3.40427	0.259928
51	71	500	0.001	2.19913	1.78139	6.24317	0.285542
51	81	500	0.001	1.54161	1.76681	6.68625	0.26445
51	81	750	0.001	1.54161	2.65004	9.72108	0.272761
51	71	750	0.001	2.19913	2.67205	9.10269	0.293699
51	81	1000	0.1	1.54161	3.67284	1.59024	2.72141
51	71	1000	0.1	2.19913	3.67308	1.42446	2.64985
51	81	1000	0.01	1.54161	3.52527	3.73399	0.942573
51	71	1000	0.01	2.19913	3.54889	3.38283	1.013
51	71	1000	0.001	2.19913	3.56272	11.7611	0.303054
51	81	1000	0.001	1.54161	3.53329	12.5317	0.282078
51	81	1000	0.005	1.54161	3.53533	5.82776	0.609612
51	71	1000	0.005	2.19913	3.56473	5.44712	0.657523
51	81	1000	0.0025	1.54161	3.53387	8.50156	0.416314
51	71	1000	0.0025	2.19913	3.56316	7.91249	0.450982
51	81	1000	0.0075	1.54161	3.52372	4.4241	0.794203
51	71	1000	0.0075	2.19913	3.54738	3.99184	0.865289
52	71	250	0.001	2.19913	0.864407	2.96683	0.291809
52	61	250	0.001	2.83375	0.849295	2.85842	0.297615
52	81	250	0.001	1.54161	0.880135	3.33745	0.264254
52	71	250	0.001	2.19913	0.848347	2.77936	0.305974
52	71	500	0.001	2.19913	1.69573	5.42754	0.31284
52	81	500	0.001	1.54161	1.75974	6.56161	0.268484
52	71	500	0.001	2.19913	1.72858	5.83063	0.296713
52	61	500	0.001	2.83375	1.72191	5.47931	0.314742
52	61	500	0.001	2.83375	1.69836	5.65238	0.300727
52	61	750	0.001	2.83375	2.54737	8.28589	0.307622
52	81	750	0.001	1.54161	2.63942	9.55495	0.276458
52	71	750	0.001	2.19913	2.59276	8.52075	0.304471
52	71	750	0.001	2.19913	2.54307	7.9371	0.320702
52	71	1000	0.1	2.19913	3.57981	1.53279	2.23449
52	71	1000	0.1	2.19913	3.54711	1.51573	2.40195
52	61	1000	0.1	2.83375	3.56391	1.34844	2.20684
52	81	1000	0.1	1.54161	3.69981	1.60559	3.03116
52	61	1000	0.01	2.83375	3.42952	3.48816	0.963254
52	81	1000	0.01	1.54161	3.51305	3.79532	0.936953
52	71	1000	0.01	2.19913	3.44987	3.51193	0.96437
52	71	1000	0.01	2.19913	3.37641	3.44866	0.983777
52	81	1000	0.001	1.54161	3.51912	12.3322	0.285549
52	71	1000	0.001	2.19913	3.45695	11.0329	0.313485
52	71	1000	0.001	2.19913	3.39044	10.2921	0.329669
52	61	1000	0.001	2.83375	3.39637	10.7489	0.316131
52	61	1000	0.005	2.83375	3.40079	4.88107	0.701258
52	71	1000	0.005	2.19913	3.39704	4.85608	0.705576
52	71	1000	0.005	2.19913	3.45932	5.11296	0.680098
52	81	1000	0.005	1.54161	3.52227	5.70311	0.621976
52	81	1000	0.0025	1.54161	3.51977	8.31388	0.424302
52	61	1000	0.0025	2.83375	3.39769	7.1168	0.478283
52	71	1000	0.0025	2.19913	3.39242	6.86072	0.495815
52	71	1000	0.0025	2.19913	3.45757	7.36768	0.470084
52	81	1000	0.0075	1.54161	3.51533	4.47259	0.793303
52	71	1000	0.0075	2.19913	3.44849	4.04932	0.836037
52	71	1000	0.0075	2.19913	3.37602	3.91378	0.864704
52	61	1000	0.0075	2.83375	3.4416	3.81267	0.919685
52	61	1000	0.0075	2.83375	3.42023	4.00117	0.827855
53	61	1000	0.0075	2.83375	3.25754	3.55191	0.892551
58	90	250	0.001	1.30229	0.764172	2.85995	0.267495
58	90	250	0.001	1.30229	0.773902	2.95322	0.26224
58	90	250	0.001	1.30229	0.771201	2.90807	0.265462
58	71	250	0.001	2.60117	0.757999	2.56887	0.295401
58	81	250	0.001	1.84615	0.761935	2.83296	0.269186
58	81	250	0.001	1.84615	0.767685	2.81891	0.272533
58	71	500	0.001	2.60117	1.51584	5.08214	0.29844
58	90	500	0.001	1.30229	1.52839	5.65382	0.270487
58	90	500	0.001	1.30229	1.54782	5.83456	0.265385
58	81	500	0.001	1.84615	1.5237	5.60427	0.272006
58	81	500	0.001	1.84615	1.53529	5.5741	0.275539
58	90	500	0.001	1.30229	1.5425	5.7579	0.268037
58	81	750	0.001	1.84615	2.3029	8.16347	0.282178
58	90	750	0.001	1.30229	2.29262	8.27638	0.277125
58	81	750	0.001	1.84615	2.28546	8.20846	0.27852
58	90	750	0.001	1.30229	2.32174	8.52834	0.272314
58	90	750	0.001	1.30229	2.3138	8.42625	0.274702
58	71	750	0.001	2.60117	2.27366	7.46842	0.304562
58	81	1000	0.1	1.84615	3.16059	1.19302	2.35691
58	90	1000	0.1	1.30229	3.18186	1.24731	2.43078
58	81	1000	0.1	1.84615	3.16509	1.1718	2.02433
58	90	1000	0.1	1.30229	3.18241	1.40506	2.57168
58	71	1000	0.1	2.60117	3.13735	1.27519	2.36886
58	90	1000	0.1	1.30229	3.2503	1.40099	2.97335
58	81	1000	0.01	1.84615	3.068	3.26749	0.882014
58	71	1000	0.01	2.60117	3.02803	3.03017	0.976286
58	90	1000	0.01	1.30229	3.06777	3.19012	0.933164
58	81	1000	0.01	1.84615	3.07897	3.27728	0.8855
58	90	1000	0.01	1.30229	3.10198	3.33488	0.929384
58	81	1000	0.001	1.84615	3.04725	10.6428	0.2864
58	81	1000	0.001	1.84615	3.07054	10.5845	0.290166
58	90	1000	0.001	1.30229	3.08513	10.9159	0.28272
58	90	1000	0.001	1.30229	3.05688	10.7273	0.285064
58	71	1000	0.001	2.60117	3.03149	9.71216	0.312239
58	90	1000	0.005	1.30229	3.08513	4.9703	0.622975
58	81	1000	0.005	1.84615	3.04848	4.86158	0.629001
58	71	1000	0.005	2.60117	3.03314	4.40249	0.691728
58	81	1000	0.005	1.84615	3.07114	4.84221	0.635884
58	90	1000	0.005	1.30229	3.05638	4.90418	0.625639
58	90	1000	0.005	1.30229	3.09629	5.07291	0.611888
58	81	1000	0.0025	1.84615	3.07072	7.05664	0.435491
58	90	1000	0.0025	1.30229	3.09597	7.4073	0.418276
58	81	1000	0.0025	1.84615	3.04779	7.08828	0.430374
58	71	1000	0.0025	2.60117	3.03203	6.3969	0.474551
58	90	1000	0.0025	1.30229	3.08521	7.28703	0.423841
58	90	1000	0.0025	1.30229	3.05675	7.15669	0.427624
58	90	1000	0.0075	1.30229	3.09919	3.90918	0.786763
58	81	1000	0.0075	1.84615	3.08047	3.83008	0.761017
58	90	1000	0.0075	1.30229	3.07074	3.74607	0.797131
58	90	1000	0.0075	1.30229	3.13269	3.86169	0.814557
58	81	1000	0.0075	1.84615	3.06835	3.83995	0.754539
58	71	1000	0.0075	2.60117	3.02661	3.51019	0.840063
59	61	250	0.001	3.41005	0.738258	2.25911	0.327332
59	71	250	0.001	2.60117	0.755371	2.48952	0.303849
59	71	250	0.001	2.60117	0.76713	2.65745	0.288939
59	71	500	0.001	2.60117	1.51039	4.93014	0.306586
59	71	500	0.001	2.60117	1.53411	5.26691	0.291412
59	61	500	0.001	3.41005	1.47642	4.46693	0.33081
59	61	750	0.001	3.41005	2.2146	6.59386	0.336065
59	71	750	0.001	2.60117	2.2654	7.259	0.312247
59	71	750	0.001	2.60117	2.30108	7.73776	0.297486
59	61	1000	0.1	3.41005	3.04658	0.991578	2.69164
59	71	1000	0.1	2.60117	3.09543	1.00714	2.11448
59	71	1000	0.1	2.60117	3.14097	1.33301	2.482
59	71	1000	0.01	2.60117	3.06689	3.18001	0.946865
59	71	1000	0.01	2.60117	3.03169	2.77927	1.01806
59	61	1000	0.01	3.41005	2.95145	2.58504	1.12255
59	61	1000	0.001	3.41005	2.95274	8.61096	0.343076
59	71	1000	0.001	2.60117	3.06807	10.0576	0.305137
59	71	1000	0.001	2.60117	3.02042	9.45487	0.319595
59	61	1000	0.005	3.41005	2.95455	3.86857	0.76835
59	71	1000	0.005	2.60117	3.06888	4.56829	0.674014
59	71	1000	0.005	2.60117	3.0222	4.25407	0.714425
59	71	1000	0.0025	2.60117	3.06842	6.64099	0.462497
59	71	1000	0.0025	2.60117	3.02108	6.18443	0.489272
59	61	1000	0.0025	3.41005	2.95321	5.59026	0.529251
59	61	1000	0.0075	3.41005	2.95134	2.98597	0.971217
59	71	1000	0.0075	2.60117	3.06486	3.67569	0.812551
59	71	1000	0.0075	2.60117	3.03426	3.27783	0.8731
60	61	250	0.001	3.41005	0.733119	2.21607	0.331453
60	61	500	0.001	3.41005	1.46594	4.35096	0.337264
60	61	750	0.001	3.41005	2.19873	6.41571	0.342954
60	61	1000	0.1	3.41005	3.04668	1.01794	2.25723
60	61	1000	0.01	3.41005	2.93349	2.93043	0.960003
60	61	1000	0.001	3.41005	2.93153	8.38054	0.350002
60	61	1000	0.005	3.41005	2.93382	3.86522	0.764472
60	61	1000	0.0025	3.41005	2.93226	5.47023	0.537204
60	61	1000	0.0075	3.41005	2.92888	3.34262	0.826484
61	42	250	0.001	4.22352	0.726165	2.076	0.350575
61	52	250	0.001	4.01785	0.733487	2.15372	0.340949
61	42	250	0.001	4.22352	0.733432	2.08864	0.351864
61	52	250	0.001	4.01785	0.722642	2.01183	0.359973
61	42	250	0.001	4.22352	0.728933	2.06361	0.353791
61	52	250	0.001	4.01785	0.725499	2.10932	0.344452
61	61	250	0.001	3.41005	0.725357	2.06674	0.351973
61	52	500	0.001	4.01785	1.45127	4.15376	0.349655
61	61	500	0.001	3.41005	1.45025	4.02753	0.360664
61	52	500	0.001	4.01785	1.44486	3.9405	0.367091
61	52	500	0.001	4.01785	1.46691	4.24183	0.346028
61	42	500	0.001	4.22352	1.45202	4.09262	0.355197
61	42	500	0.001	4.22352	1.45782	4.053	0.359991
61	42	500	0.001	4.22352	1.46674	4.09398	0.358656
61	61	750	0.001	3.41005	2.1751	5.93857	0.366684
61	42	750	0.001	4.22352	2.18666	5.99178	0.365157
61	52	750	0.001	4.01785	2.16705	5.82301	0.37245
61	42	750	0.001	4.22352	2.19996	6.04688	0.364094
61	52	750	0.001	4.01785	2.2003	6.2675	0.351214
61	42	750	0.001	4.22352	2.17786	6.0577	0.359805
61	52	750	0.001	4.01785	2.17698	6.14189	0.354638
61	52	1000	0.1	4.01785	3.05965	1.0491	2.7069
61	42	1000	0.1	4.22352	3.00791	1.04561	2.48296
61	61	1000	0.1	3.41005	2.9722	0.960698	2.32757
61	42	1000	0.1	4.22352	3.00358	1.14545	2.17472
61	52	1000	0.1	4.01785	3.02009	0.985681	2.30847
61	42	1000	0.1	4.22352	2.99925	1.12906	2.64918
61	52	1000	0.1	4.01785	2.98948	0.961617	2.82276
61	52	1000	0.01	4.01785	2.89812	2.62165	1.06809
61	52	1000	0.01	4.01785	2.89943	2.54114	1.06306
61	42	1000	0.01	4.22352	2.92426	2.66806	1.08248
61	52	1000	0.01	4.01785	2.9498	2.67021	1.06341
61	42	1000	0.01	4.22352	2.88812	2.56175	1.11908
61	61	1000	0.01	3.41005	2.88685	2.42728	1.09512
61	42	1000	0.01	4.22352	2.91173	2.67679	1.1059
61	52	1000	0.001	4.01785	2.9337	8.19895	0.357936
61	42	1000	0.001	4.22352	2.90369	7.93649	0.366096
61	42	1000	0.001	4.22352	2.91552	7.84703	0.371717
61	52	1000	0.001	4.01785	2.90269	8.04085	0.361147
61	61	1000	0.001	3.41005	2.89996	7.76949	0.373591
61	42	1000	0.001	4.22352	2.93318	7.91503	0.370807
61	52	1000	0.001	4.01785	2.88924	7.62825	0.378995
61	42	1000	0.005	4.22352	2.90638	3.60817	0.812115
61	42	1000	0.005	4.22352	2.93578	3.64704	0.81074
61	52	1000	0.005	4.01785	2.93539	3.74449	0.786798
61	61	1000	0.005	3.41005	2.90231	3.61084	0.81223
61	42	1000	0.005	4.22352	2.91681	3.60167	0.814313
61	52	1000	0.005	4.01785	2.9045	3.67263	0.79493
61	52	1000	0.005	4.01785	2.89357	3.51168	0.830586
61	52	1000	0.0025	4.01785	2.93423	5.32425	0.551785
61	61	1000	0.0025	3.41005	2.90062	5.05375	0.575942
61	42	1000	0.0025	4.22352	2.90447	5.12345	0.568308
61	52	1000	0.0025	4.01785	2.90309	5.212	0.557906
61	52	1000	0.0025	4.01785	2.89077	4.94656	0.58584
61	42	1000	0.0025	4.22352	2.93398	5.14257	0.571828
61	42	1000	0.0025	4.22352	2.91582	5.09305	0.573512
61	61	1000	0.0075	3.41005	2.88248	2.77816	0.965506
61	42	1000	0.0075	4.22352	2.91121	3.02436	0.962493
61	42	1000	0.0075	4.22352	2.88868	2.89054	0.988047
61	42	1000	0.0075	4.22352	2.92359	3.00679	0.954745
61	52	1000	0.0075	4.01785	2.9043	2.88022	0.932207
61	52	1000	0.0075	4.01785	2.8944	2.94246	0.944435
61	52	1000	0.0075	4.01785	2.94595	3.03648	0.933427
69	81	250	0.001	2.62593	0.659664	1.74402	0.378687
69	90	250	0.001	2.10293	0.670678	1.82881	0.367095
69	90	250	0.001	2.10293	0.670618	1.80918	0.371032
69	71	250	0.001	3.29056	0.664204	1.74731	0.380508
69	90	250	0.001	2.10293	0.666842	1.77772	0.37555
69	80	250	0.001	2.62593	0.663867	1.7424	0.381397
69	81	250	0.001	2.62593	0.670281	1.79917	0.372976
69	90	500	0.001	2.10293	1.33372	3.51695	0.379457
69	81	500	0.001	2.62593	1.31924	3.44085	0.383637
69	90	500	0.001	2.10293	1.34104	3.58199	0.374568
69	80	500	0.001	2.62593	1.32762	3.43787	0.38638
69	81	500	0.001	2.62593	1.3404	3.56483	0.376229
69	90	500	0.001	2.10293	1.34121	3.62365	0.370317
69	71	500	0.001	3.29056	1.32844	3.45266	0.384953
69	80	750	0.001	2.62593	1.99135	5.10497	0.390223
69	90	750	0.001	2.10293	2.01173	5.38123	0.373972
69	71	750	0.001	3.29056	1.99263	5.1295	0.388598
69	81	750	0.001	2.62593	2.01049	5.29776	0.37965
69	81	750	0.001	2.62593	1.97878	5.10788	0.387557
69	90	750	0.001	2.10293	2.00055	5.22419	0.383098
69	90	750	0.001	2.10293	2.01142	5.3196	0.378243
69	80	1000	0.1	2.62593	2.79097	0.831303	2.17167
69	81	1000	0.1	2.62593	2.80696	0.820966	1.73526
69	90	1000	0.1	2.10293	2.78549	1.02556	2.66597
69	81	1000	0.1	2.62593	2.79374	0.985045	2.86712
69	90	1000	0.1	2.10293	2.81047	1.00885	2.09131
69	90	1000	0.1	2.10293	2.72419	0.964382	2.51532
69	71	1000	0.1	3.29056	2.78302	0.885916	2.41906
69	80	1000	0.01	2.62593	2.68746	2.13108	1.16145
69	90	1000	0.01	2.10293	2.71234	2.28011	1.17909
69	90	1000	0.01	2.10293	2.71226	2.35375	1.05146
69	90	1000	0.01	2.10293	2.65629	2.20602	1.11925
69	71	1000	0.01	3.29056	2.69185	2.21788	1.12438
69	81	1000	0.01	2.62593	2.71239	2.10389	1.12352
69	81	1000	0.01	2.62593	2.70596	2.14972	1.23512
69	90	1000	0.001	2.10293	2.68181	6.9893	0.383802
69	71	1000	0.001	3.29056	2.65682	6.74617	0.393931
69	90	1000	0.001	2.10293	2.68226	7.06845	0.379571
69	80	1000	0.001	2.62593	2.65508	6.71204	0.395682
69	90	1000	0.001	2.10293	2.66737	6.86644	0.388591
69	81	1000	0.001	2.62593	2.68057	6.96458	0.385006
69	81	1000	0.001	2.62593	2.6383	6.71454	0.393049
69	90	1000	0.005	2.10293	2.68299	3.15232	0.854101
69	80	1000	0.005	2.62593	2.65604	2.99322	0.890749
69	81	1000	0.005	2.62593	2.68144	3.08049	0.87413
69	90	1000	0.005	2.10293	2.6678	3.06164	0.875132
69	90	1000	0.005	2.10293	2.68307	3.11803	0.863399
69	81	1000	0.005	2.62593	2.63937	3.00733	0.881377
69	71	1000	0.005	3.29056	2.65732	3.0055	0.887222
69	81	1000	0.0025	2.62593	2.63866	4.29751	0.614794
69	90	1000	0.0025	2.10293	2.68229	4.47288	0.600304
69	71	1000	0.0025	3.29056	2.65699	4.30465	0.617896
69	90	1000	0.0025	2.10293	2.66743	4.38448	0.609176
69	90	1000	0.0025	2.10293	2.68245	4.52546	0.593386
69	81	1000	0.0025	2.62593	2.68089	4.44217	0.60427
69	80	1000	0.0025	2.62593	2.65535	4.28604	0.620242
69	81	1000	0.0075	2.62593	2.70819	2.4512	1.0836
69	80	1000	0.0075	2.62593	2.68818	2.43191	1.02403
69	71	1000	0.0075	3.29056	2.69305	2.51281	1.00315
69	90	1000	0.0075	2.10293	2.66036	2.50872	0.991148
69	90	1000	0.0075	2.10293	2.71073	2.57741	1.03743
69	81	1000	0.0075	2.62593	2.71757	2.39129	0.999369
69	90	1000	0.0075	2.10293	2.71739	2.66946	0.925706
70	71	250	0.001	3.29056	0.640218	1.56846	0.408796
70	61	250	0.001	4.39206	0.64798	1.64071	0.395605
70	61	250	0.001	4.39206	0.645663	1.5772	0.410337
70	71	500	0.001	3.29056	1.28012	3.04006	0.421424
70	61	500	0.001	4.39206	1.29169	3.06248	0.422317
70	61	500	0.001	4.39206	1.29592	3.21194	0.403818
70	61	750	0.001	4.39206	1.93756	4.53368	0.427741
70	61	750	0.001	4.39206	1.94383	4.76543	0.408139
70	71	750	0.001	3.29056	1.91999	4.49794	0.427096
70	61	1000	0.1	4.39206	2.67697	0.865352	2.41204
70	61	1000	0.1	4.39206	2.71918	0.828365	2.49117
70	71	1000	0.1	3.29056	2.64722	0.636733	2.0172
70	71	1000	0.01	3.29056	2.56862	1.92996	1.14594
70	61	1000	0.01	4.39206	2.62839	2.19732	1.1222
70	61	1000	0.01	4.39206	2.59535	2.15848	1.18444
70	71	1000	0.001	3.29056	2.55985	5.91805	0.432734
70	61	1000	0.001	4.39206	2.58335	5.9662	0.433288
70	61	1000	0.001	4.39206	2.59174	6.27217	0.413397
70	71	1000	0.005	3.29056	2.56208	2.72626	0.94506
70	61	1000	0.005	4.39206	2.59258	2.86257	0.911549
70	61	1000	0.005	4.39206	2.58389	2.74197	0.952397
70	61	1000	0.0025	4.39206	2.58282	3.83206	0.676018
70	61	1000	0.0025	4.39206	2.59192	4.019	0.646144
70	71	1000	0.0025	3.29056	2.56058	3.79722	0.675575
70	71	1000	0.0075	3.29056	2.5681	2.1741	1.02115
70	61	1000	0.0075	4.39206	2.62593	2.46265	0.986217
70	61	1000	0.0075	4.39206	2.59485	2.39877	1.05682
71	52	250	0.001	5.34452	0.636248	1.41674	0.450093
71	42	250	0.001	5.79426	0.632932	1.51255	0.419362
71	52	250	0.001	5.34452	0.630038	1.43007	0.442463
71	42	250	0.001	5.79426	0.635666	1.49808	0.42482
71	51	250	0.001	5.34452	0.642509	1.48835	0.432203
71	52	500	0.001	5.34452	1.25928	2.7163	0.46475
71	42	500	0.001	5.79426	1.26578	2.95135	0.429364
71	42	500	0.001	5.79426	1.27141	2.89926	0.438787
71	51	500	0.001	5.34452	1.28465	2.90093	0.443113
71	52	500	0.001	5.34452	1.27202	2.7229	0.467731
71	42	750	0.001	5.79426	1.89861	4.38578	0.433233
71	52	750	0.001	5.34452	1.88876	3.99007	0.474191
71	42	750	0.001	5.79426	1.90718	4.29357	0.444368
71	51	750	0.001	5.34452	1.92678	4.30908	0.447329
71	52	750	0.001	5.34452	1.90772	4.02181	0.474748
71	51	1000	0.1	5.34452	2.70659	0.762298	3.05946
71	42	1000	0.1	5.79426	2.57823	0.642863	2.39045
71	52	1000	0.1	5.34452	2.5815	0.724526	2.21148
71	52	1000	0.1	5.34452	2.65661	0.819426	3.50768
71	42	1000	0.1	5.79426	2.69244	0.658716	1.9937
71	52	1000	0.01	5.34452	2.5476	1.72206	1.48662
71	51	1000	0.01	5.34452	2.60758	1.92388	1.30567
71	42	1000	0.01	5.79426	2.49832	1.82688	1.19769
71	52	1000	0.01	5.34452	2.53264	1.73152	1.34609
71	42	1000	0.01	5.79426	2.60143	2.00074	1.17937
71	52	1000	0.001	5.34452	2.54352	5.29857	0.480354
71	52	1000	0.001	5.34452	2.51801	5.2408	0.481115
71	42	1000	0.001	5.79426	2.54288	5.65792	0.44957
71	51	1000	0.001	5.34452	2.5689	5.68699	0.451858
71	42	1000	0.001	5.79426	2.53145	5.78915	0.437531
71	51	1000	0.005	5.34452	2.57124	2.55055	1.01287
71	52	1000	0.005	5.34452	2.54576	2.45656	1.04407
71	52	1000	0.005	5.34452	2.52289	2.51409	1.02086
71	42	1000	0.005	5.79426	2.54408	2.62025	0.975271
71	42	1000	0.005	5.79426	2.53296	2.59756	0.98429
71	42	1000	0.0025	5.79426	2.54301	3.62844	0.701774
71	52	1000	0.0025	5.34452	2.54412	3.40587	0.748938
71	52	1000	0.0025	5.34452	2.51962	3.41252	0.742552
71	42	1000	0.0025	5.79426	2.53169	3.67389	0.690871
71	51	1000	0.0025	5.34452	2.56966	3.6096	0.712865
71	51	1000	0.0075	5.34452	2.5994	2.18693	1.11466
71	52	1000	0.0075	5.34452	2.53668	1.92572	1.20892
71	42	1000	0.0075	5.79426	2.49598	2.08344	1.06461
71	42	1000	0.0075	5.79426	2.59845	2.24993	1.04749
71	52	1000	0.0075	5.34452	2.5469	1.94917	1.29846
72	42	250	0.001	5.79426	0.628139	1.42779	0.440777
72	42	500	0.001	5.79426	1.25625	2.76276	0.455181
72	42	750	0.001	5.79426	1.88439	4.0963	0.460349
72	42	1000	0.1	5.79426	2.62939	0.692846	2.42087
72	42	1000	0.01	5.79426	2.53628	1.92813	1.20748
72	42	1000	0.001	5.79426	2.51253	5.40685	0.464947
72	42	1000	0.005	5.79426	2.51334	2.45534	1.03094
72	42	1000	0.0025	5.79426	2.51241	3.4424	0.73149
72	42	1000	0.0075	5.79426	2.53486	2.18621	1.06296
78	90	250	0.001	6.36467	0.596388	1.23941	0.481906
78	90	500	0.001	6.36467	1.19251	2.41033	0.49513
78	90	750	0.001	6.36467	1.78856	3.57971	0.499897
78	90	1000	0.1	6.36467	2.48559	0.579367	2.73465
78	90	1000	0.01	6.36467	2.42632	1.61429	1.26008
78	90	1000	0.001	6.36467	2.38459	4.73014	0.504324
78	90	1000	0.005	6.36467	2.38562	2.12396	1.12965
78	90	1000	0.0025	6.36467	2.385	2.99344	0.798078
78	90	1000	0.0075	6.36467	2.42891	1.82986	1.13397
79	61	250	0.001	7.23754	0.59491	1.16461	0.511407
79	71	250	0.001	6.85621	0.593981	1.18294	0.502929
79	61	250	0.001	7.23754	0.571594	1.0848	0.527651
79	71	250	0.001	6.85621	0.597304	1.19234	0.50149
79	90	250	0.001	6.36467	0.600564	1.24388	0.48353
79	80	250	0.001	6.53902	0.596223	1.21115	0.493052
79	90	250	0.001	6.36467	0.59845	1.24047	0.483198
79	80	250	0.001	6.53902	0.595323	1.20722	0.493832
79	51	250	0.001	7.78273	0.590401	1.1546	0.511902
79	61	250	0.001	7.23754	0.576803	1.13379	0.509807
79	81	250	0.001	6.53902	0.595055	1.19903	0.497013
79	71	250	0.001	6.85621	0.597296	1.16788	0.512378
79	61	500	0.001	7.23754	1.15368	2.16436	0.533631
79	71	500	0.001	6.85621	1.18791	2.27941	0.521589
79	51	500	0.001	7.78273	1.18082	2.20205	0.536518
79	90	500	0.001	6.36467	1.20126	2.42247	0.496257
79	80	500	0.001	6.53902	1.19236	2.34775	0.508287
79	71	500	0.001	6.85621	1.19453	2.30192	0.519194
79	80	500	0.001	6.53902	1.19063	2.34026	0.509123
79	71	500	0.001	6.85621	1.19501	2.24575	0.532639
79	61	500	0.001	7.23754	1.14333	2.04752	0.558785
79	61	500	0.001	7.23754	1.18973	2.23608	0.532363
79	81	500	0.001	6.53902	1.18994	2.31907	0.513498
79	90	500	0.001	6.36467	1.19682	2.4156	0.495853
79	51	750	0.001	7.78273	1.77125	3.25389	0.544538
79	61	750	0.001	7.23754	1.71504	3.01162	0.569735
79	61	750	0.001	7.23754	1.73043	3.197	0.541678
79	61	750	0.001	7.23754	1.78451	3.31131	0.539115
79	71	750	0.001	6.85621	1.7927	3.32838	0.538967
79	90	750	0.001	6.36467	1.8019	3.60103	0.500635
79	80	750	0.001	6.53902	1.78586	3.47581	0.514042
79	81	750	0.001	6.53902	1.78478	3.44158	0.518854
79	71	750	0.001	6.85621	1.7916	3.41551	0.524723
79	80	750	0.001	6.53902	1.78848	3.48698	0.513183
79	90	750	0.001	6.36467	1.7951	3.59094	0.500166
79	71	750	0.001	6.85621	1.78179	3.37894	0.527623
79	71	1000	0.1	6.85621	2.50156	0.627769	2.72031
79	90	1000	0.1	6.36467	2.50735	0.66898	1.95219
79	80	1000	0.1	6.53902	2.50834	0.56555	2.63224
79	90	1000	0.1	6.36467	2.52046	0.625658	2.45407
79	80	1000	0.1	6.53902	2.55521	0.539251	2.14035
79	71	1000	0.1	6.85621	2.50506	0.587475	3.60536
79	81	1000	0.1	6.53902	2.49036	0.601459	2.73398
79	61	1000	0.1	7.23754	2.3932	0.585433	2.3189
79	51	1000	0.1	7.78273	2.46293	0.549739	3.11773
79	61	1000	0.1	7.23754	2.47535	0.59454	2.596
79	71	1000	0.1	6.85621	2.44977	0.551969	2.84176
79	61	1000	0.1	7.23754	2.39096	0.492659	2.69962
79	61	1000	0.01	7.23754	2.32089	1.45962	1.35284
79	80	1000	0.01	6.53902	2.47194	1.61783	1.25083
79	61	1000	0.01	7.23754	2.32595	1.27973	1.47853
79	90	1000	0.01	6.36467	2.43949	1.59516	1.23465
79	71	1000	0.01	6.85621	2.42809	1.55683	1.51929
79	71	1000	0.01	6.85621	2.38155	1.50836	1.49077
79	81	1000	0.01	6.53902	2.42883	1.5068	1.35161
79	90	1000	0.01	6.36467	2.42058	1.6668	1.15644
79	51	1000	0.01	7.78273	2.39734	1.45911	1.51214
79	71	1000	0.01	6.85621	2.43536	1.62672	1.33323
79	80	1000	0.01	6.53902	2.42752	1.55283	1.30657
79	61	1000	0.01	7.23754	2.41911	1.53036	1.45588
79	61	1000	0.001	7.23754	2.28674	3.97052	0.576126
79	80	1000	0.001	6.53902	2.3811	4.59587	0.518283
79	61	1000	0.001	7.23754	2.37926	4.37577	0.543889
79	90	1000	0.001	6.36467	2.39334	4.74778	0.504304
79	71	1000	0.001	6.85621	2.39037	4.40042	0.543486
79	61	1000	0.001	7.23754	2.30715	4.22057	0.546959
79	71	1000	0.001	6.85621	2.3887	4.51627	0.529043
79	81	1000	0.001	6.53902	2.37962	4.54986	0.523208
79	51	1000	0.001	7.78273	2.36167	4.29777	0.549653
79	71	1000	0.001	6.85621	2.37565	4.46558	0.532222
79	90	1000	0.001	6.36467	2.40251	4.76063	0.504856
79	80	1000	0.001	6.53902	2.38459	4.61077	0.517391
79	80	1000	0.005	6.53902	2.38251	2.07674	1.15329
79	90	1000	0.005	6.36467	2.40307	2.13328	1.13272
79	81	1000	0.005	6.53902	2.37907	2.05316	1.16522
79	51	1000	0.005	7.78273	2.36052	1.97344	1.20223
79	90	1000	0.005	6.36467	2.39406	2.11369	1.13985
79	61	1000	0.005	7.23754	2.30585	1.94633	1.19476
79	71	1000	0.005	6.85621	2.37526	2.03078	1.17715
79	61	1000	0.005	7.23754	2.37861	1.98689	1.20221
79	80	1000	0.005	6.53902	2.38305	2.09152	1.14587
79	71	1000	0.005	6.85621	2.3898	1.99436	1.20724
79	61	1000	0.005	7.23754	2.28731	1.88989	1.21706
79	71	1000	0.005	6.85621	2.38895	2.04074	1.17529
79	90	1000	0.0025	6.36467	2.40253	3.00603	0.800542
79	71	1000	0.0025	6.85621	2.38988	2.78019	0.861485
79	61	1000	0.0025	7.23754	2.28654	2.54644	0.899383
79	61	1000	0.0025	7.23754	2.30649	2.68725	0.860422
79	71	1000	0.0025	6.85621	2.3754	2.82785	0.841576
79	80	1000	0.0025	6.53902	2.38141	2.90335	0.821509
79	51	1000	0.0025	7.78273	2.36122	2.73245	0.865204
79	81	1000	0.0025	6.53902	2.37935	2.87479	0.829015
79	90	1000	0.0025	6.36467	2.39361	2.99501	0.800626
79	61	1000	0.0025	7.23754	2.37895	2.77118	0.859508
79	71	1000	0.0025	6.85621	2.38861	2.85365	0.837963
79	80	1000	0.0025	6.53902	2.38414	2.91477	0.819384
79	51	1000	0.0075	7.78273	2.39645	1.63781	1.32623
79	80	1000	0.0075	6.53902	2.42838	1.75602	1.15056
79	81	1000	0.0075	6.53902	2.42749	1.70799	1.20083
79	90	1000	0.0075	6.36467	2.43914	1.79727	1.12137
79	90	1000	0.0075	6.36467	2.42611	1.85557	1.06537
79	71	1000	0.0075	6.85621	2.38781	1.68759	1.32762
79	80	1000	0.0075	6.53902	2.47356	1.81275	1.12733
79	71	1000	0.0075	6.85621	2.43881	1.78964	1.21257
79	71	1000	0.0075	6.85621	2.42818	1.7352	1.35557
79	61	1000	0.0075	7.23754	2.33013	1.50386	1.2995
79	61	1000	0.0075	7.23754	2.32054	1.65938	1.22619
79	61	1000	0.0075	7.23754	2.41882	1.72185	1.27556
80	51	250	0.001	7.78273	0.583311	1.05376	0.554276
80	52	250	0.001	7.78273	0.577642	1.04824	0.552133
80	51	500	0.001	7.78273	1.16645	1.98033	0.589414
80	52	500	0.001	7.78273	1.15562	1.96526	0.588685
80	52	750	0.001	7.78273	1.73357	2.88709	0.600923
80	51	750	0.001	7.78273	1.74955	2.91132	0.601212
80	52	1000	0.1	7.78273	2.36663	0.560196	2.70374
80	51	1000	0.1	7.78273	2.42872	0.602032	3.08374
80	52	1000	0.01	7.78273	2.31461	1.44284	1.46631
80	51	1000	0.01	7.78273	2.35775	1.37969	1.63938
80	51	1000	0.001	7.78273	2.3326	3.83957	0.607718
80	52	1000	0.001	7.78273	2.31148	3.80709	0.607515
80	51	1000	0.005	7.78273	2.33445	1.80251	1.3037
80	52	1000	0.005	7.78273	2.31245	1.80319	1.29485
80	51	1000	0.0025	7.78273	2.33274	2.45185	0.953011
80	52	1000	0.0025	7.78273	2.31133	2.43888	0.950208
80	51	1000	0.0075	7.78273	2.35866	1.52266	1.47465
80	52	1000	0.0075	7.78273	2.31466	1.59315	1.32765
81	42	250	0.001	8.14289	0.567025	1.03294	0.550004
81	42	250	0.001	8.14289	0.557075	0.982564	0.567882
81	42	250	0.001	8.14289	0.561912	1.01239	0.556723
81	42	500	0.001	8.14289	1.13403	1.93484	0.586731
81	42	500	0.001	8.14289	1.12359	1.86762	0.60268
81	42	500	0.001	8.14289	1.11408	1.81126	0.615581
81	42	750	0.001	8.14289	1.67101	2.6371	0.633985
81	42	750	0.001	8.14289	1.68528	2.72255	0.619762
81	42	750	0.001	8.14289	1.70099	2.84103	0.599149
81	42	1000	0.1	8.14289	2.37076	0.506261	2.87267
81	42	1000	0.1	8.14289	2.35466	0.528257	2.39151
81	42	1000	0.1	8.14289	2.34698	0.478158	2.5837
81	42	1000	0.01	8.14289	2.29794	1.46497	1.49237
81	42	1000	0.01	8.14289	2.26505	1.21411	1.79045
81	42	1000	0.01	8.14289	2.28867	1.5739	1.24968
81	42	1000	0.001	8.14289	2.22792	3.4614	0.643891
81	42	1000	0.001	8.14289	2.26795	3.74607	0.605746
81	42	1000	0.001	8.14289	2.24694	3.5768	0.628779
81	42	1000	0.005	8.14289	2.24851	1.83705	1.23735
81	42	1000	0.005	8.14289	2.23034	1.67844	1.34327
81	42	1000	0.005	8.14289	2.26933	1.75521	1.30553
81	42	1000	0.0025	8.14289	2.22847	2.25095	0.992182
81	42	1000	0.0025	8.14289	2.26789	2.39878	0.94779
81	42	1000	0.0025	8.14289	2.24722	2.35297	0.959029
81	42	1000	0.0075	8.14289	2.29809	1.64931	1.31825
81	42	1000	0.0075	8.14289	2.26193	1.3399	1.60479
81	42	1000	0.0075	8.14289	2.28654	1.7491	1.1263
89	90	250	0.001	13.3693	0.543608	0.797304	0.682241
89	61	250	0.001	12.0375	0.543941	0.765399	0.711434
89	80	250	0.001	12.5149	0.539674	0.784742	0.688295
89	90	250	0.001	13.3693	0.542251	0.796623	0.681149
89	81	250	0.001	12.5149	0.541614	0.781113	0.6939
89	42	250	0.001	12.2356	0.527697	0.761399	0.694481
89	80	250	0.001	12.5149	0.541085	0.792342	0.683499
89	51	250	0.001	12.083	0.53759	0.754587	0.713247
89	71	250	0.001	12.1656	0.537339	0.773772	0.695042
89	61	250	0.001	12.0375	0.545023	0.772087	0.706678
89	51	250	0.001	12.083	0.535439	0.749673	0.715206
89	71	250	0.001	12.1656	0.542855	0.786617	0.69043
89	51	250	0.001	12.083	0.52625	0.747218	0.704861
89	42	250	0.001	12.2356	0.532171	0.737453	0.72247
89	71	250	0.001	12.1656	0.527853	0.753283	0.701435
89	90	250	0.001	13.3693	0.545793	0.801877	0.681181
89	42	250	0.001	12.2356	0.529587	0.742822	0.714484
89	61	250	0.001	12.0375	0.54279	0.774902	0.701229
89	61	500	0.001	12.0375	1.09045	1.37455	0.793749
89	61	500	0.001	12.0375	1.08777	1.35987	0.800306
89	42	500	0.001	12.2356	1.06444	1.28615	0.828016
89	51	500	0.001	12.083	1.07563	1.3214	0.814512
89	90	500	0.001	13.3693	1.08742	1.44839	0.750944
89	90	500	0.001	13.3693	1.09163	1.46021	0.747826
89	71	500	0.001	12.1656	1.0856	1.41487	0.76731
89	51	500	0.001	12.083	1.05265	1.3179	0.798964
89	90	500	0.001	13.3693	1.08479	1.44989	0.74837
89	81	500	0.001	12.5149	1.08349	1.40442	0.771701
89	80	500	0.001	12.5149	1.07984	1.42206	0.759605
89	42	500	0.001	12.2356	1.05972	1.29973	0.816416
89	51	500	0.001	12.083	1.0707	1.30847	0.818961
89	42	500	0.001	12.2356	1.05579	1.3414	0.787874
89	71	500	0.001	12.1656	1.0748	1.38634	0.775505
89	80	500	0.001	12.5149	1.08224	1.43745	0.753191
89	71	500	0.001	12.1656	1.05557	1.33757	0.78954
89	61	500	0.001	12.0375	1.08615	1.37814	0.788545
89	90	750	0.001	13.3693	1.63737	2.1204	0.77233
89	90	750	0.001	13.3693	1.63115	2.10071	0.776552
89	90	750	0.001	13.3693	1.6272	2.10552	0.772908
89	81	750	0.001	12.5149	1.62528	2.02614	0.802266
89	71	750	0.001	12.1656	1.58331	1.91502	0.827018
89	71	750	0.001	12.1656	1.62828	2.04106	0.797715
89	80	750	0.001	12.5149	1.61986	2.06087	0.78615
89	71	750	0.001	12.1656	1.61221	1.99733	0.807284
89	80	750	0.001	12.5149	1.62327	2.08293	0.779501
89	61	750	0.001	12.0375	1.62938	1.97554	0.825044
89	61	750	0.001	12.0375	1.63583	1.96954	0.830848
89	61	750	0.001	12.0375	1.63163	1.94702	0.838253
89	51	750	0.001	12.083	1.60584	1.85517	0.866098
89	51	750	0.001	12.083	1.61365	1.87637	0.860324
89	51	750	0.001	12.083	1.57904	1.87843	0.840727
89	42	750	0.001	12.2356	1.59681	1.82344	0.875908
89	42	750	0.001	12.2356	1.58402	1.91024	0.829741
89	42	750	0.001	12.2356	1.58976	1.84337	0.863217
89	42	1000	0.1	12.2356	2.16016	0.329263	4.17731
89	71	1000	0.1	12.1656	2.18445	0.302169	2.66097
89	42	1000	0.1	12.2356	2.19755	0.326689	3.20754
89	90	1000	0.1	13.3693	2.23937	0.269004	2.57124
89	81	1000	0.1	12.5149	2.22242	0.280449	2.9791
89	90	1000	0.1	13.3693	2.17401	0.267604	3.2665
89	42	1000	0.1	12.2356	2.15896	0.345516	3.44372
89	51	1000	0.1	12.083	2.17214	0.250487	2.82122
89	90	1000	0.1	13.3693	2.24668	0.258671	2.33512
89	51	1000	0.1	12.083	2.18834	0.304022	3.76398
89	61	1000	0.1	12.0375	2.22702	0.337021	2.89603
89	71	1000	0.1	12.1656	2.20233	0.292346	2.50838
89	71	1000	0.1	12.1656	2.1793	0.318257	3.62687
89	80	1000	0.1	12.5149	2.19682	0.298424	3.58388
89	61	1000	0.1	12.0375	2.16956	0.247281	3.25958
89	80	1000	0.1	12.5149	2.17594	0.277574	3.36238
89	51	1000	0.1	12.083	2.20422	0.287958	3.62343
89	61	1000	0.1	12.0375	2.24649	0.331714	2.46779
89	61	1000	0.01	12.0375	2.20676	0.951954	1.84498
89	51	1000	0.01	12.083	2.15165	0.656471	2.22845
89	61	1000	0.01	12.0375	2.17261	0.758256	2.11801
89	90	1000	0.01	13.3693	2.23111	0.895304	1.43488
89	71	1000	0.01	12.1656	2.16347	0.793666	1.54745
89	61	1000	0.01	12.0375	2.20822	1.05209	1.83865
89	51	1000	0.01	12.083	2.17688	0.860301	2.31317
89	71	1000	0.01	12.1656	2.1554	0.819015	1.6206
89	71	1000	0.01	12.1656	2.17106	0.857281	2.21446
89	90	1000	0.01	13.3693	2.22189	0.83055	1.44077
89	80	1000	0.01	12.5149	2.17025	0.774544	2.20013
89	80	1000	0.01	12.5149	2.18448	0.792964	2.1003
89	81	1000	0.01	12.5149	2.19626	0.803625	1.79577
89	51	1000	0.01	12.083	2.16912	0.810564	2.45369
89	42	1000	0.01	12.2356	2.16779	0.901354	2.06446
89	90	1000	0.01	13.3693	2.16403	0.682334	2.20888
89	42	1000	0.01	12.2356	2.15142	0.954368	2.00109
89	42	1000	0.01	12.2356	2.14149	0.890657	2.37377
89	42	1000	0.001	12.2356	2.11225	2.47808	0.852744
89	90	1000	0.001	13.3693	2.16952	2.76451	0.784824
89	80	1000	0.001	12.5149	2.16426	2.73029	0.792812
89	90	1000	0.001	13.3693	2.18309	2.7833	0.784434
89	71	1000	0.001	12.1656	2.17097	2.66933	0.813233
89	61	1000	0.001	12.0375	2.17257	2.57474	0.843988
89	90	1000	0.001	13.3693	2.1748	2.75589	0.789187
89	80	1000	0.001	12.5149	2.15982	2.70258	0.79926
89	71	1000	0.001	12.1656	2.11104	2.49288	0.846988
89	51	1000	0.001	12.083	2.14094	2.40048	0.892264
89	71	1000	0.001	12.1656	2.14968	2.61067	0.823466
89	42	1000	0.001	12.2356	2.11977	2.3858	0.889109
89	61	1000	0.001	12.0375	2.17556	2.53481	0.858434
89	51	1000	0.001	12.083	2.15161	2.43049	0.885497
89	81	1000	0.001	12.5149	2.16714	2.64936	0.818045
89	42	1000	0.001	12.2356	2.12907	2.3604	0.902095
89	51	1000	0.001	12.083	2.10541	2.43834	0.863505
89	61	1000	0.001	12.0375	2.18121	2.56535	0.85046
89	71	1000	0.005	12.1656	2.15157	1.31541	1.64868
89	61	1000	0.005	12.0375	2.17342	1.32964	1.64747
89	71	1000	0.005	12.1656	2.11147	1.27875	1.66984
89	61	1000	0.005	12.0375	2.18152	1.31436	1.67645
89	42	1000	0.005	12.2356	2.13276	1.22781	1.7733
89	71	1000	0.005	12.1656	2.17218	1.34939	1.61757
89	42	1000	0.005	12.2356	2.121	1.26773	1.71005
89	51	1000	0.005	12.083	2.14186	1.27603	1.70135
89	90	1000	0.005	13.3693	2.17517	1.36651	1.60153
89	90	1000	0.005	13.3693	2.1707	1.36396	1.60095
89	61	1000	0.005	12.0375	2.17544	1.29201	1.7066
89	80	1000	0.005	12.5149	2.16606	1.34569	1.62296
89	81	1000	0.005	12.5149	2.16874	1.34468	1.62353
89	51	1000	0.005	12.083	2.10695	1.22613	1.7388
89	42	1000	0.005	12.2356	2.11373	1.30021	1.65807
89	90	1000	0.005	13.3693	2.18359	1.37433	1.59963
89	51	1000	0.005	12.083	2.15337	1.28878	1.69354
89	80	1000	0.005	12.5149	2.15982	1.34005	1.62331
89	42	1000	0.0025	12.2356	2.11159	1.67226	1.26652
89	80	1000	0.0025	12.5149	2.16467	1.76733	1.22637
89	71	1000	0.0025	12.1656	2.14967	1.70535	1.26166
89	61	1000	0.0025	12.0375	2.17502	1.6787	1.29788
89	42	1000	0.0025	12.2356	2.11978	1.61819	1.31517
89	61	1000	0.0025	12.0375	2.17269	1.70884	1.2734
89	61	1000	0.0025	12.0375	2.18084	1.69941	1.28553
89	42	1000	0.0025	12.2356	2.12941	1.58266	1.34805
89	80	1000	0.0025	12.5149	2.15939	1.75456	1.23209
89	71	1000	0.0025	12.1656	2.11057	1.64811	1.28277
89	51	1000	0.0025	12.083	2.14072	1.6276	1.31844
89	71	1000	0.0025	12.1656	2.17104	1.74942	1.24143
89	51	1000	0.0025	12.083	2.15137	1.63993	1.31446
89	51	1000	0.0025	12.083	2.10531	1.62364	1.29818
89	90	1000	0.0025	13.3693	2.17454	1.78357	1.22017
89	90	1000	0.0025	13.3693	2.18297	1.80142	1.21308
89	90	1000	0.0025	13.3693	2.16944	1.79043	1.21267
89	81	1000	0.0025	12.5149	2.16688	1.74253	1.24463
89	90	1000	0.0075	13.3693	2.16584	0.796055	1.99029
89	90	1000	0.0075	13.3693	2.22571	0.948371	1.34916
89	90	1000	0.0075	13.3693	2.22149	1.05616	1.40045
89	81	1000	0.0075	12.5149	2.1974	0.908556	1.67435
89	71	1000	0.0075	12.1656	2.16132	0.961352	1.45363
89	80	1000	0.0075	12.5149	2.18418	0.885482	1.9265
89	80	1000	0.0075	12.5149	2.16519	0.865428	2.03698
89	71	1000	0.0075	12.1656	2.15189	0.90917	1.53288
89	71	1000	0.0075	12.1656	2.17236	0.961798	1.9686
89	61	1000	0.0075	12.0375	2.17251	0.878352	1.93657
89	42	1000	0.0075	12.2356	2.16188	1.11795	1.73269
89	51	1000	0.0075	12.083	2.18368	0.998352	2.05935
89	61	1000	0.0075	12.0375	2.2026	1.0346	1.74912
89	51	1000	0.0075	12.083	2.14621	0.757368	2.11172
89	61	1000	0.0075	12.0375	2.20501	1.17099	1.6675
89	42	1000	0.0075	12.2356	2.13933	0.997396	2.17331
89	42	1000	0.0075	12.2356	2.16801	0.995915	1.8538
89	51	1000	0.0075	12.083	2.16886	0.928961	2.17103
